# Supplementary material for: (4-Bromo-2-{[2-(morpholin-4-yl)ethyl­imino]­meth­yl}phenolato)dioxido­vanadium(V)
Source: Acta Crystallogr Sect E Struct Rep Online. 2011 Sep 14;67(Pt 10):m1330. doi: 10.1107/S1600536811035240 (PMC3201471; doi:10.1107/S1600536811035240)
Supplement: Supplementary file 2 [file e-67-m1330-Isup2.hkl]

# 
# h,k,l, Fc-squared, Fo-squared, sigma(Fo-squared) and status flag 
# 
data_I
_shelx_title ' A in P2(1)/c' 
_shelx_refln_list_code          4 
_shelx_F_calc_maximum      245.47 
_exptl_crystal_F_000       792.00 
_reflns_d_resolution_high  0.7828 
 
loop_ 
 _symmetry_equiv_pos_as_xyz 
 'x, y, z' 
 '-x, y+1/2, -z+1/2' 
 '-x, -y, -z' 
 'x, -y-1/2, z-1/2' 
 
_cell_length_a    21.3716 
_cell_length_b     6.0892 
_cell_length_c    11.3715 
_cell_angle_alpha  90.000 
_cell_angle_beta   97.248 
_cell_angle_gamma  90.000 
 
_shelx_F_squared_multiplier     1.000 
 
loop_ 
 _refln_index_h 
 _refln_index_k 
 _refln_index_l 
 _refln_F_squared_calc 
 _refln_F_squared_meas 
 _refln_F_squared_sigma 
 _refln_observed_status 
   3   0   0    13991.78    13746.89    220.38 o 
   4   0   0    14751.60    14777.17    170.09 o 
   5   0   0      789.74      735.91     28.83 o 
   6   0   0     3248.18     3371.62     72.79 o 
   7   0   0    16978.46    16053.98    192.21 o 
   8   0   0     5545.46     5544.75     66.95 o 
   9   0   0      461.33      531.92     37.58 o 
  10   0   0     3698.76     3371.25     80.07 o 
  11   0   0    12446.84    11762.88    121.31 o 
  12   0   0      739.80      813.72     32.64 o 
  13   0   0      241.80      318.34     56.99 o 
  14   0   0     3271.26     3171.75     62.42 o 
  15   0   0      655.73      648.17     36.76 o 
  16   0   0     1582.99     1569.06     70.91 o 
  17   0   0       14.81       64.96     63.69 o 
  18   0   0     1403.08     1452.39     75.06 o 
  19   0   0      376.97      410.38     56.86 o 
  20   0   0      200.57      265.68     53.56 o 
  21   0   0      287.38      381.42     57.93 o 
  22   0   0       87.08      112.63     50.74 o 
  23   0   0       18.48       15.28     48.63 o 
  24   0   0      282.11      288.79     86.12 o 
  25   0   0       14.94       -6.83     50.95 o 
  26   0   0       40.44       -9.85     54.47 o 
  27   0   0       80.87      100.11     60.25 o 
   1   1   0     4414.03     4655.41     38.96 o 
   2   1   0     1322.58     1502.37     20.29 o 
   3   1   0    28050.00    28344.90    143.21 o 
   4   1   0      532.30      667.92     25.68 o 
   5   1   0     3572.36     3940.00     34.38 o 
   6   1   0      421.08      411.10     28.26 o 
   7   1   0     2019.65     2006.18     26.43 o 
   8   1   0       60.77       51.46     10.26 o 
   9   1   0     3484.18     3471.72     38.61 o 
  10   1   0     6353.96     6265.76     56.19 o 
  11   1   0      861.22      882.61     23.47 o 
  12   1   0       54.61       76.12     14.22 o 
  13   1   0     6629.90     6436.93     62.77 o 
  14   1   0     4563.92     4515.78     53.31 o 
  15   1   0      144.23      146.00     22.02 o 
  16   1   0     2306.17     2281.41     48.67 o 
  17   1   0     5914.76     6086.66    106.25 o 
  18   1   0      274.64      298.11     36.11 o 
  19   1   0        8.01        6.52     28.58 o 
  20   1   0     1427.96     1537.24     56.58 o 
  21   1   0     1050.89     1129.65     74.78 o 
  22   1   0       92.47      129.68     36.52 o 
  23   1   0      394.52      399.47     45.35 o 
  24   1   0      797.62      642.46     52.49 o 
  25   1   0      108.98      133.24     54.76 o 
  26   1   0        5.39       -0.66     38.48 o 
   0   2   0    10016.32     9773.46     85.09 o 
   1   2   0     7861.08     8182.98     52.81 o 
   2   2   0     3348.91     3413.73     34.86 o 
   3   2   0     9688.87     9694.47     68.96 o 
   4   2   0     7300.22     7187.66     52.21 o 
   5   2   0      388.42      418.86     19.09 o 
   6   2   0     3370.43     3379.98     36.14 o 
   7   2   0     7975.07     7797.19     61.40 o 
   8   2   0      293.84      288.15     16.28 o 
   9   2   0      447.11      459.40     30.27 o 
  10   2   0     5416.39     5434.80     68.65 o 
  11   2   0     2965.57     2953.53     41.98 o 
  12   2   0        8.43        5.02     14.36 o 
  13   2   0     1400.63     1321.62     32.09 o 
  14   2   0     2050.42     1965.07     76.03 o 
  15   2   0      567.66      622.84     37.05 o 
  16   2   0       55.93       37.15     23.28 o 
  17   2   0       25.38       29.17     22.96 o 
  18   2   0       27.03       56.70     25.19 o 
  19   2   0      142.43      176.26     34.04 o 
  20   2   0       11.19      -32.58     41.78 o 
  21   2   0      249.31      324.88     42.13 o 
  22   2   0      235.20      231.19     40.74 o 
  23   2   0      155.96      124.01     38.86 o 
  24   2   0        9.94        8.08     36.56 o 
  25   2   0       24.77       74.07     40.62 o 
  26   2   0       34.31       46.54     47.82 o 
   1   3   0      848.56      933.44     18.62 o 
   2   3   0     1122.85     1210.57     24.94 o 
   3   3   0      194.36      187.66     16.61 o 
   4   3   0       71.47       87.85     12.64 o 
   5   3   0      118.97      142.73     13.24 o 
   6   3   0      785.74      727.68     21.36 o 
   7   3   0       44.14       40.83     12.48 o 
   8   3   0      435.94      475.37     21.40 o 
   9   3   0       19.25       14.64     13.74 o 
  10   3   0     1643.72     1632.96     33.28 o 
  11   3   0        0.99        1.06     15.70 o 
  12   3   0        1.37       -1.22     16.67 o 
  13   3   0      158.66      200.44     25.00 o 
  14   3   0     2659.30     2670.12     66.88 o 
  15   3   0       70.38      104.32     25.01 o 
  16   3   0      259.45      335.00     30.93 o 
  17   3   0       11.25       -8.37     24.16 o 
  18   3   0        8.69       19.08     26.91 o 
  19   3   0      109.28       93.48     28.30 o 
  20   3   0      348.90      456.04     42.92 o 
  21   3   0       89.89      105.46     36.74 o 
  22   3   0      106.83      120.26     53.36 o 
  23   3   0      139.23      226.44     47.86 o 
  24   3   0      121.47      137.31     47.13 o 
   0   4   0       14.16       40.58     23.91 o 
   1   4   0      307.93      320.90     25.00 o 
   2   4   0      615.19      619.07     30.51 o 
   3   4   0      324.35      341.64     20.65 o 
   4   4   0       37.57       74.29     19.77 o 
   5   4   0       89.32       99.42     17.51 o 
   6   4   0      100.76      128.02     18.64 o 
   7   4   0     1392.95     1334.22     34.07 o 
   8   4   0       42.47       28.49     17.60 o 
   9   4   0      658.33      715.79     30.63 o 
  10   4   0      525.66      578.50     31.14 o 
  11   4   0     1879.69     1815.24     43.61 o 
  12   4   0      302.90      316.95     30.14 o 
  13   4   0        6.26       12.89     23.81 o 
  14   4   0      226.24      285.39     32.63 o 
  15   4   0        8.21      -15.59     26.93 o 
  16   4   0      282.77      295.05     36.18 o 
  17   4   0      447.73      484.08     61.46 o 
  18   4   0      257.95      235.80     36.70 o 
  19   4   0      101.41      170.82     36.66 o 
  20   4   0      258.69      216.22     45.20 o 
  21   4   0       41.75       59.29     43.40 o 
  22   4   0      247.58      288.89     62.38 o 
  23   4   0       81.01      146.17     58.13 o 
   1   5   0      278.61      264.24     28.28 o 
   2   5   0      503.86      496.87     34.25 o 
   3   5   0      116.79       94.46     25.84 o 
   4   5   0        2.76      -41.33     27.69 o 
   5   5   0       70.18       77.95     25.70 o 
   6   5   0      212.56      232.06     29.98 o 
   7   5   0        1.93       -0.30     24.53 o 
   8   5   0      392.43      350.29     43.77 o 
   9   5   0       75.54       79.32     36.10 o 
  10   5   0      113.10      141.15     38.64 o 
  11   5   0      199.28      186.77     80.74 o 
  12   5   0       90.55      117.19     46.55 o 
  13   5   0      211.41      365.23    113.33 o 
  14   5   0      131.92      269.19     51.76 o 
  15   5   0        6.00       25.03     44.86 o 
  16   5   0        3.86      -22.12     43.25 o 
  17   5   0      165.46      151.40     52.50 o 
  18   5   0       27.01       77.89     50.81 o 
  19   5   0        3.01      103.94     54.51 o 
  20   5   0       43.87       47.84     53.71 o 
   0   6   0      608.34      671.62    107.65 o 
   1   6   0      104.00      121.88     62.80 o 
   2   6   0       95.56      165.22     57.05 o 
   3   6   0      446.64      378.06     66.36 o 
   4   6   0       18.19       33.00     52.42 o 
   5   6   0      210.18      221.15    104.96 o 
   6   6   0      131.48      111.92     56.82 o 
   7   6   0      374.52      409.73     68.44 o 
   8   6   0       54.40       21.16     37.93 o 
   9   6   0      169.09      270.94     47.11 o 
  10   6   0        3.20       66.59     45.82 o 
  11   6   0      150.45      194.22     64.59 o 
  12   6   0       83.08      135.31     73.86 o 
  13   6   0      592.19      484.35    149.22 o 
  14   6   0       83.94      106.51     54.39 o 
  15   6   0        3.32       36.12     51.99 o 
  16   6   0      222.62      312.70     68.83 o 
  17   6   0        7.00       66.28     56.10 o 
   1   7   0       98.92      140.65     66.48 o 
   2   7   0       27.27      -10.94     63.10 o 
   3   7   0      254.62      262.49     70.36 o 
   4   7   0       23.28       -4.19     58.74 o 
   5   7   0      135.45      235.92     95.39 o 
   6   7   0      661.58      730.28     86.44 o 
   7   7   0      136.79      151.66     64.18 o 
   8   7   0      130.06      224.27     90.31 o 
   9   7   0      192.59      263.74    100.47 o 
  10   7   0      858.39     1081.89    141.14 o 
  11   7   0        6.74      201.55     95.69 o 
 -27   1   1        6.72       65.41     42.52 o 
 -26   1   1       13.11       53.93     39.57 o 
 -25   1   1      204.89      224.25     43.64 o 
 -24   1   1      216.74      166.24     40.21 o 
 -23   1   1       43.82       45.19     35.04 o 
 -22   1   1        6.75        6.37     32.55 o 
 -21   1   1       37.72       16.81     32.13 o 
 -20   1   1      121.89      122.02     33.92 o 
 -19   1   1      119.32      154.87     33.29 o 
 -18   1   1        0.09      -11.50     22.62 o 
 -17   1   1      150.52      171.77     26.13 o 
 -16   1   1      270.42      277.84     26.75 o 
 -15   1   1        1.51       -5.47     18.10 o 
 -14   1   1        1.08        9.35     17.11 o 
 -13   1   1      868.09      839.64     39.95 o 
 -12   1   1      928.19      924.93     28.76 o 
 -11   1   1       71.52       72.39     15.89 o 
 -10   1   1       31.60       18.79     13.26 o 
  -9   1   1     8830.20     8950.46     68.99 o 
  -8   1   1      609.47      651.55     18.25 o 
  -7   1   1       13.54       24.11      8.77 o 
  -6   1   1     9222.82     9320.31     75.07 o 
  -5   1   1    19766.97    20208.96    177.56 o 
  -4   1   1       26.82       10.21      7.33 o 
  -3   1   1     1257.49     1253.64     24.25 o 
  -2   1   1     5037.63     5101.39     38.97 o 
  -1   1   1    13742.47    14076.83    109.20 o 
   0   1   1      939.74      976.80     22.53 o 
   1   1   1     1375.05     1584.86     25.81 o 
   2   1   1    16299.26    16411.69    119.95 o 
   3   1   1      350.54      402.32     12.14 o 
   4   1   1       57.20       49.61      8.60 o 
   5   1   1      231.65      256.13     12.64 o 
   6   1   1     1464.95     1460.06     21.15 o 
   7   1   1      692.48      712.42     16.85 o 
   8   1   1       72.60       93.33     10.51 o 
   9   1   1      249.72      250.59     13.85 o 
  10   1   1      500.04      574.31     36.85 o 
  11   1   1     1574.88     1554.51     32.50 o 
  12   1   1       44.19       57.06     12.87 o 
  13   1   1        1.56        8.04     16.34 o 
  14   1   1      100.35       76.34     19.39 o 
  15   1   1      253.36      280.02     25.35 o 
  16   1   1       51.70       25.51     29.69 o 
  17   1   1      785.81      874.34     64.14 o 
  18   1   1      510.61      498.65     40.66 o 
  19   1   1       39.26       -0.39     30.07 o 
  20   1   1       73.32       98.04     32.76 o 
  21   1   1      373.32      380.86     44.77 o 
  22   1   1       54.22       44.14     34.93 o 
  23   1   1       21.75       -3.66     35.24 o 
  24   1   1        3.93      -16.81     36.06 o 
  25   1   1       85.95       57.76     38.97 o 
  26   1   1       99.83       61.11     42.82 o 
 -26   2   1      274.34      276.78     47.84 o 
 -25   2   1      105.97       78.97     39.48 o 
 -24   2   1        2.17       29.10     36.57 o 
 -23   2   1       92.92      101.97     36.90 o 
 -22   2   1     1683.24     1702.55     67.37 o 
 -21   2   1      103.85       74.88     34.40 o 
 -20   2   1       46.39       61.67     32.76 o 
 -19   2   1       18.44       -6.32     25.03 o 
 -18   2   1      880.40      863.26     54.70 o 
 -17   2   1      365.85      338.90     30.10 o 
 -16   2   1      608.76      585.93     55.10 o 
 -15   2   1     1109.50     1087.63     37.19 o 
 -14   2   1      991.72      821.41     32.72 o 
 -13   2   1       33.69       43.20     16.08 o 
 -12   2   1     1130.02     1142.87     29.06 o 
 -11   2   1     1076.67     1000.29     26.76 o 
 -10   2   1       65.15       49.84     13.28 o 
  -9   2   1       76.47       99.12     13.68 o 
  -8   2   1     6429.94     6333.88     56.02 o 
  -7   2   1     2529.29     2644.51     38.65 o 
  -6   2   1     8648.77     8795.68     64.70 o 
  -5   2   1     2225.37     2321.58     28.51 o 
  -4   2   1       71.90       71.45     10.22 o 
  -3   2   1     2373.30     2278.32     29.67 o 
  -2   2   1      900.87      859.69     18.51 o 
  -1   2   1      118.56      144.94     10.22 o 
   0   2   1     2125.46     2243.92     27.27 o 
   1   2   1     1239.37     1221.88     16.96 o 
   2   2   1     5722.63     6001.47     49.31 o 
   3   2   1      286.67      301.23     11.95 o 
   4   2   1    10295.00    10570.11     80.01 o 
   5   2   1     4294.99     4384.21     40.11 o 
   6   2   1       65.42       93.07     11.78 o 
   7   2   1      736.19      765.64     20.44 o 
   8   2   1    14047.54    14013.44    105.33 o 
   9   2   1     2569.29     2396.20     48.23 o 
  10   2   1        9.71        9.94     13.06 o 
  11   2   1     1669.86     1579.13     32.10 o 
  12   2   1     4974.92     4729.37     61.60 o 
  13   2   1       70.76       92.70     20.42 o 
  14   2   1      283.15      266.78     32.18 o 
  15   2   1     1045.30      991.83     37.50 o 
  16   2   1       59.87       82.36     24.15 o 
  17   2   1        3.42      -19.68     26.82 o 
  18   2   1       83.95       56.22     31.16 o 
  19   2   1     1455.75     1370.17     69.40 o 
  20   2   1       95.29      106.55     34.85 o 
  21   2   1      478.38      577.25     47.83 o 
  22   2   1       68.49       73.79     37.53 o 
  23   2   1      236.36      332.75     44.66 o 
  24   2   1      156.15      146.09     41.81 o 
  25   2   1        0.87        3.28     38.96 o 
 -25   3   1      175.63      179.84     50.36 o 
 -24   3   1        5.82       -8.99     42.51 o 
 -23   3   1      245.08      250.16     63.76 o 
 -22   3   1        1.62      -47.86     38.49 o 
 -21   3   1       66.79       70.81     39.83 o 
 -20   3   1      506.72      609.64     46.14 o 
 -19   3   1      496.40      561.12     55.45 o 
 -18   3   1       11.79       14.02     25.41 o 
 -17   3   1        2.67       15.90     23.84 o 
 -16   3   1      217.38      290.06     30.04 o 
 -15   3   1      314.19      310.04     29.19 o 
 -14   3   1      238.87      204.99     25.66 o 
 -13   3   1      953.74      955.50     31.39 o 
 -12   3   1     4623.24     4499.13     57.87 o 
 -11   3   1     1710.45     1781.33     47.03 o 
 -10   3   1       46.83       64.08     16.94 o 
  -9   3   1     8404.30     8369.82     72.63 o 
  -8   3   1     5003.72     5054.33     61.00 o 
  -7   3   1       14.13       11.54     12.00 o 
  -6   3   1     4686.61     4776.05     47.69 o 
  -5   3   1     8166.55     7961.78     68.69 o 
  -4   3   1      443.71      370.90     16.81 o 
  -3   3   1       90.14       63.52     12.16 o 
  -2   3   1     4503.19     4470.42     47.88 o 
  -1   3   1     8350.37     8347.38     69.91 o 
   0   3   1     1094.15     1138.39     24.60 o 
   1   3   1      305.98      308.67     13.19 o 
   2   3   1     2664.30     2590.30     30.01 o 
   3   3   1     2657.75     2821.15     54.04 o 
   4   3   1      317.72      325.99     15.75 o 
   5   3   1     1159.72     1135.50     23.35 o 
   6   3   1     2908.06     2972.03     42.62 o 
   7   3   1      840.53      829.84     23.46 o 
   8   3   1       49.68       63.89     14.66 o 
   9   3   1     3530.73     3826.58     47.24 o 
  10   3   1      192.03      239.07     19.66 o 
  11   3   1     4216.13     4100.75     58.36 o 
  12   3   1        2.76        3.16     18.90 o 
  13   3   1     1121.99     1009.84     59.12 o 
  14   3   1      671.33      652.76     34.50 o 
  15   3   1       40.55       34.73     25.05 o 
  16   3   1       29.79       89.72     26.28 o 
  17   3   1      352.23      298.73     38.19 o 
  18   3   1     1247.42     1266.34     76.83 o 
  19   3   1      260.28      223.31     37.37 o 
  20   3   1       31.28        5.45     33.58 o 
  21   3   1      329.14      321.20     43.24 o 
  22   3   1      671.54      618.94     60.51 o 
  23   3   1       83.36       90.64     40.26 o 
  24   3   1      132.76      122.70     42.07 o 
 -23   4   1      172.89      156.33     48.56 o 
 -22   4   1      407.84      365.79     52.32 o 
 -21   4   1      132.66      166.84     38.93 o 
 -20   4   1        2.46       17.30     32.32 o 
 -19   4   1      592.35      659.48     59.04 o 
 -18   4   1      638.08      594.24     68.47 o 
 -17   4   1        3.43        2.78     29.46 o 
 -16   4   1       28.82       26.50     27.21 o 
 -15   4   1     2788.83     2617.08     63.96 o 
 -14   4   1      252.82      233.51     31.14 o 
 -13   4   1      553.10      697.22     48.72 o 
 -12   4   1      789.16      693.33     53.45 o 
 -11   4   1     2294.30     2105.37     46.91 o 
 -10   4   1      510.59      573.20     30.09 o 
  -9   4   1      137.40      203.42     23.56 o 
  -8   4   1     1035.38      864.92     31.55 o 
  -7   4   1        9.12      -16.67     16.16 o 
  -6   4   1     1144.73     1258.56     40.87 o 
  -5   4   1      102.34      137.81     21.06 o 
  -4   4   1        4.47       -6.35     14.57 o 
  -3   4   1     3073.66     3221.02     46.54 o 
  -2   4   1     1724.16     1641.85     33.69 o 
  -1   4   1      179.27      215.84     18.76 o 
   0   4   1       38.93       45.75     14.75 o 
   1   4   1     4127.32     3980.02     49.99 o 
   2   4   1     1466.37     1434.47     39.48 o 
   3   4   1      395.99      367.55     33.71 o 
   4   4   1     2667.51     2610.68     50.47 o 
   5   4   1     4397.87     4257.75     64.62 o 
   6   4   1      105.99      122.13     22.13 o 
   7   4   1      850.98      793.67     38.34 o 
   8   4   1     5878.26     5647.18     67.57 o 
   9   4   1     3308.93     3262.77     52.73 o 
  10   4   1      306.66      324.17     29.31 o 
  11   4   1      709.08      711.79     64.51 o 
  12   4   1     1222.21     1228.93     43.83 o 
  13   4   1      573.72      632.68     53.43 o 
  14   4   1       51.52       71.41     27.66 o 
  15   4   1     1714.62     1627.21     62.29 o 
  16   4   1      660.73      743.07     73.80 o 
  17   4   1        3.39       24.66     35.63 o 
  18   4   1      439.94      499.76     57.46 o 
  19   4   1      875.90     1142.31    193.47 o 
  20   4   1       26.42      102.60     52.63 o 
  21   4   1        3.92      -20.78     45.00 o 
  22   4   1      259.23      200.65     57.51 o 
 -20   5   1      145.59      186.39     56.97 o 
 -19   5   1       94.00       85.81     52.36 o 
 -18   5   1        2.37       45.33     50.80 o 
 -17   5   1       65.83      123.71     58.31 o 
 -16   5   1     1017.24     1182.81    119.71 o 
 -15   5   1      510.71      635.36    135.94 o 
 -14   5   1       20.16        2.61     33.59 o 
 -13   5   1      573.23      740.23     67.84 o 
 -12   5   1     2294.03     2382.27     71.81 o 
 -11   5   1       18.50       28.26     28.29 o 
 -10   5   1      429.38      454.19     61.72 o 
  -9   5   1      348.27      460.49     38.09 o 
  -8   5   1     1848.39     1860.04     54.18 o 
  -7   5   1      797.04      779.94     95.13 o 
  -6   5   1      875.28      906.16     41.91 o 
  -5   5   1     2168.88     2254.90     66.70 o 
  -4   5   1       95.99       79.54     25.37 o 
  -3   5   1        7.97       -3.49     22.82 o 
  -2   5   1     3353.13     3277.97     62.99 o 
  -1   5   1     1115.71     1266.01     54.55 o 
   0   5   1      141.74      208.47     41.67 o 
   1   5   1      608.54      697.64     48.85 o 
   2   5   1     3899.85     3775.68    141.98 o 
   3   5   1        8.61       10.15     29.95 o 
   4   5   1      130.63      157.84     34.09 o 
   5   5   1     3221.29     3231.57     80.06 o 
   6   5   1     1110.69     1268.71     78.01 o 
   7   5   1     1233.46     1023.25     66.39 o 
   8   5   1        3.50        3.31     31.72 o 
   9   5   1      844.33      554.40     93.90 o 
  10   5   1       32.25       27.19     50.24 o 
  11   5   1      391.06      390.93     55.86 o 
  12   5   1       29.63       37.79     72.66 o 
  13   5   1      717.08      836.38     71.25 o 
  14   5   1      610.41      590.33     70.57 o 
  15   5   1      237.81      227.82     65.19 o 
  16   5   1      146.61      250.44     56.07 o 
  17   5   1       24.86       59.76     49.04 o 
  18   5   1      482.18      554.36     70.14 o 
  19   5   1        1.19        6.26     49.77 o 
  20   5   1       31.13       18.54     74.16 o 
 -17   6   1      107.22      143.53     87.32 o 
 -16   6   1        5.97      -10.77     74.76 o 
 -15   6   1      615.58      598.66    104.66 o 
 -14   6   1        9.92       91.50     81.34 o 
 -13   6   1      147.02      223.08     90.31 o 
 -12   6   1       37.03       11.36     74.76 o 
 -11   6   1      215.06      191.98     86.12 o 
 -10   6   1      163.33      155.95     91.50 o 
  -9   6   1      349.63      443.82     70.01 o 
  -8   6   1      133.58      164.14     61.94 o 
  -7   6   1       11.78      -17.66     71.47 o 
  -6   6   1      214.33      319.27     71.17 o 
  -5   6   1       21.56        9.12     51.70 o 
  -4   6   1      122.31      184.96     59.36 o 
  -3   6   1      934.49      901.61     93.00 o 
  -2   6   1      410.43      403.31     47.20 o 
  -1   6   1      209.12      211.36     42.59 o 
   0   6   1      202.33      241.55     45.97 o 
   1   6   1      664.98      795.57     65.51 o 
   2   6   1       42.71       49.03     47.22 o 
   3   6   1       30.07       28.90     37.08 o 
   4   6   1      359.08      428.64     57.98 o 
   5   6   1      523.41      527.40     62.47 o 
   6   6   1        1.78       12.39     36.21 o 
   7   6   1        9.80       35.45     37.42 o 
   8   6   1      833.10      955.46     95.39 o 
   9   6   1      447.08      470.71     71.77 o 
  10   6   1       14.31       66.83     49.84 o 
  11   6   1      561.84      693.44     70.20 o 
  12   6   1      306.24      384.70     88.81 o 
  13   6   1       73.29      110.69     56.95 o 
  14   6   1        3.87       52.75     53.73 o 
  15   6   1      343.16      493.31     72.31 o 
  16   6   1      453.03      528.27    177.32 o 
 -11   7   1       75.41       45.45     83.73 o 
 -10   7   1        5.03       62.20     84.92 o 
  -9   7   1       25.67       -2.73     60.36 o 
  -8   7   1      198.86      345.76     83.73 o 
  -7   7   1        0.52       27.49     61.67 o 
  -6   7   1        7.47       36.70     63.01 o 
  -5   7   1      242.94      248.38     70.07 o 
  -4   7   1       23.56       75.79     62.92 o 
  -3   7   1        0.57       38.08     57.53 o 
  -2   7   1      319.84      334.23     73.52 o 
  -1   7   1      392.36      367.75     72.72 o 
   0   7   1       23.68       24.81     60.68 o 
   1   7   1        9.44       39.43     61.30 o 
   2   7   1       58.41       54.00     61.25 o 
   3   7   1       30.73       57.73     60.01 o 
   4   7   1        6.77      -23.34     55.43 o 
   5   7   1      108.00       78.00     59.68 o 
   6   7   1       68.60       53.89     57.09 o 
   7   7   1        0.34       66.98     89.11 o 
   8   7   1       79.58      101.07     91.50 o 
   9   7   1       91.04      163.27     87.91 o 
  10   7   1       14.57      173.44     89.71 o 
  11   7   1        1.84      127.98     99.28 o 
 -27   0   2        5.79       17.26     56.23 o 
 -26   0   2      145.60      142.23     59.36 o 
 -25   0   2      210.99      232.79     60.60 o 
 -24   0   2      319.20      413.52     64.48 o 
 -23   0   2        4.15       11.16     48.11 o 
 -22   0   2      808.79      850.78     74.57 o 
 -21   0   2      795.75      709.27     68.70 o 
 -20   0   2     1282.58     1349.73     76.91 o 
 -19   0   2       36.85       81.71     43.08 o 
 -18   0   2     4216.56     4100.96    128.44 o 
 -17   0   2     3150.09     3091.59     94.22 o 
 -16   0   2       30.61        8.52     24.60 o 
 -15   0   2     3037.80     2993.11     66.69 o 
 -14   0   2     8503.71     8282.54    133.34 o 
 -13   0   2      909.45      857.77     60.30 o 
 -12   0   2      770.22      785.57     34.41 o 
 -11   0   2     4444.24     4360.83     68.68 o 
 -10   0   2    10641.55    10254.88    110.57 o 
  -9   0   2      208.77      205.18     19.95 o 
  -8   0   2     5988.62     6360.66     75.38 o 
  -7   0   2     6408.43     6117.82    123.13 o 
  -6   0   2    13054.19    13113.70    115.25 o 
  -5   0   2     1776.24     1953.58     33.12 o 
  -4   0   2    14635.39    15428.92    128.61 o 
  -3   0   2    15581.96    15995.81    123.40 o 
  -2   0   2      530.05      432.49     13.13 o 
  -1   0   2    22333.95    22439.11    187.90 o 
   0   0   2      294.38      348.08     11.07 o 
   1   0   2     5890.76     5546.65     60.55 o 
   2   0   2    12163.13    12650.04    119.60 o 
   3   0   2     7548.23     7674.38     84.46 o 
   4   0   2      155.86      122.18     16.08 o 
   5   0   2     4214.82     4325.23     65.64 o 
   6   0   2     2178.85     2185.37     91.20 o 
   7   0   2     3215.74     3085.04     61.35 o 
   8   0   2     1453.64     1511.89     29.33 o 
   9   0   2     3983.40     3949.59     52.39 o 
  10   0   2     2202.06     2146.62     39.24 o 
  11   0   2       38.61       83.24     15.34 o 
  12   0   2    11492.97    11416.38    116.98 o 
  13   0   2     9433.11     9546.27    300.82 o 
  14   0   2       39.70       46.23     32.91 o 
  15   0   2      722.46      638.85     55.34 o 
  16   0   2     7888.05     7737.10    159.38 o 
  17   0   2     2332.84     2296.94     87.34 o 
  18   0   2      130.65       96.66     45.13 o 
  19   0   2     1303.36     1155.20    278.10 o 
  20   0   2     2378.23     2436.49    129.78 o 
  21   0   2      147.83      259.93    132.77 o 
  22   0   2      160.44      152.24     54.91 o 
  23   0   2      498.32      464.45     67.87 o 
  24   0   2       34.94       38.60     53.46 o 
  25   0   2        1.26      -17.33     52.59 o 
  26   0   2      178.69      239.02     65.21 o 
 -27   1   2      234.19      299.60     48.15 o 
 -26   1   2        5.43        4.14     38.90 o 
 -25   1   2       50.42       90.53     39.21 o 
 -24   1   2       20.53       68.07     37.29 o 
 -23   1   2      670.25      758.23     52.65 o 
 -22   1   2       24.35       -0.01     31.16 o 
 -21   1   2      114.39       98.60     34.05 o 
 -20   1   2      513.59      472.62     42.56 o 
 -19   1   2       13.39      -12.23     23.17 o 
 -18   1   2      375.14      365.58     31.26 o 
 -17   1   2      136.29      102.68     24.45 o 
 -16   1   2       36.20       44.83     21.17 o 
 -15   1   2     3089.70     3060.33     53.85 o 
 -14   1   2      140.02      142.32     21.27 o 
 -13   1   2      172.72      180.66     20.60 o 
 -12   1   2     1933.37     1910.11     44.01 o 
 -11   1   2     3062.66     2722.94     43.30 o 
 -10   1   2      537.66      544.57     34.18 o 
  -9   1   2      419.44      548.13     42.61 o 
  -8   1   2     4828.22     4506.60     44.31 o 
  -7   1   2     4608.34     4276.66     52.73 o 
  -6   1   2      253.94      263.35     17.35 o 
  -5   1   2    24176.40    24412.44    132.25 o 
  -4   1   2    60256.96    58016.32    520.34 o 
  -3   1   2     4445.62     4613.92     40.07 o 
  -2   1   2      161.58      174.26     14.18 o 
  -1   1   2    33083.84    33667.97    259.74 o 
   0   1   2     7559.17     7628.98     85.03 o 
   1   1   2     2391.45     2464.62     37.32 o 
   2   1   2     5571.73     5873.38     45.46 o 
   3   1   2    43387.43    41601.87    252.41 o 
   4   1   2      411.64      418.46     25.40 o 
   5   1   2     3605.61     3841.59     38.86 o 
   6   1   2    13109.46    12424.57     87.76 o 
   7   1   2     7694.66     7458.18     64.23 o 
   8   1   2     5679.72     6126.30     59.24 o 
   9   1   2     3827.10     4037.68     48.61 o 
  10   1   2     7480.25     7043.67     69.10 o 
  11   1   2     2181.63     2013.91     40.27 o 
  12   1   2        8.44       -0.29     14.60 o 
  13   1   2     1893.14     1839.93     39.43 o 
  14   1   2     4937.64     5054.08     78.18 o 
  15   1   2      214.85      291.58     32.63 o 
  16   1   2        2.47      -26.64     24.81 o 
  17   1   2     1208.71     1324.28     50.50 o 
  18   1   2      664.06      687.23     44.88 o 
  19   1   2       74.45       65.53     32.69 o 
  20   1   2       17.32       33.63     32.81 o 
  21   1   2      186.80      201.43     38.25 o 
  22   1   2       16.18       -9.50     33.17 o 
  23   1   2       26.14       14.41     36.69 o 
  24   1   2      114.35      102.31     39.71 o 
  25   1   2        7.09        0.59     38.99 o 
  26   1   2       76.52       71.99     42.72 o 
 -26   2   2        6.40       30.71     40.43 o 
 -25   2   2      257.00      215.32     43.34 o 
 -24   2   2      366.95      453.93     47.74 o 
 -23   2   2       33.53       19.18     34.49 o 
 -22   2   2        9.55       18.68     33.43 o 
 -21   2   2     1014.08      994.57    137.86 o 
 -20   2   2      400.39      434.63     49.20 o 
 -19   2   2      312.16      351.71     32.97 o 
 -18   2   2     2853.27     2904.15    136.73 o 
 -17   2   2     1547.73     1670.48     46.74 o 
 -16   2   2       65.14       59.96     19.88 o 
 -15   2   2      536.33      626.22     29.14 o 
 -14   2   2     2403.23     2274.16     41.79 o 
 -13   2   2     2010.06     1927.91     37.65 o 
 -12   2   2       24.28       18.61     14.66 o 
 -11   2   2      657.70      602.09     32.01 o 
 -10   2   2     1354.58     1225.28     27.38 o 
  -9   2   2     2753.34     2720.14     36.94 o 
  -8   2   2      294.79      312.82     18.37 o 
  -7   2   2    13061.06    13007.68     87.62 o 
  -6   2   2     9024.05     9293.20     67.13 o 
  -5   2   2      893.51      868.72     21.66 o 
  -4   2   2      128.27      133.81     12.26 o 
  -3   2   2     1814.03     1769.34     34.84 o 
  -2   2   2      377.92      384.52     17.83 o 
  -1   2   2     2289.15     2234.91     27.82 o 
   0   2   2     3384.71     3356.54     51.65 o 
   1   2   2      204.42      240.64     19.64 o 
   2   2   2        4.62        1.60      6.86 o 
   3   2   2       45.83       56.29      9.73 o 
   4   2   2     3004.81     3029.57     32.21 o 
   5   2   2      233.13      333.40     18.41 o 
   6   2   2     8239.16     8154.53     62.28 o 
   7   2   2        3.78       16.05     10.93 o 
   8   2   2      553.16      639.92     20.90 o 
   9   2   2     1766.44     1790.06     30.37 o 
  10   2   2     1741.50     1747.04     36.98 o 
  11   2   2      258.49      310.01     23.24 o 
  12   2   2      764.66      707.12     45.23 o 
  13   2   2     2885.78     2990.08     58.63 o 
  14   2   2        5.71       13.39     20.05 o 
  15   2   2      588.73      655.27     34.06 o 
  16   2   2      583.00      642.59     41.30 o 
  17   2   2      750.19      808.89     56.28 o 
  18   2   2       41.84       36.77     30.72 o 
  19   2   2      598.77      623.93     52.53 o 
  20   2   2      504.51      567.04     60.77 o 
  21   2   2       43.65       -1.71     32.82 o 
  22   2   2       88.38      101.67     37.88 o 
  23   2   2      241.25      286.53     50.93 o 
  24   2   2      346.38      410.84     73.46 o 
  25   2   2        1.51       18.80     40.20 o 
 -25   3   2        3.77       -3.82     44.25 o 
 -24   3   2       42.69       38.61     44.57 o 
 -23   3   2        2.43       -1.22     39.46 o 
 -22   3   2       86.66       98.89     41.15 o 
 -21   3   2       80.10      129.67     35.19 o 
 -20   3   2       70.64      101.20     33.25 o 
 -19   3   2       46.65       60.50     30.70 o 
 -18   3   2      176.98      278.67     36.06 o 
 -17   3   2       62.63       65.93     28.21 o 
 -16   3   2       41.07       26.73     27.48 o 
 -15   3   2     1150.96     1129.70     71.94 o 
 -14   3   2     1838.64     1765.73     43.66 o 
 -13   3   2        3.61       13.80     17.78 o 
 -12   3   2        7.68       12.63     16.60 o 
 -11   3   2     1736.99     1648.22     34.90 o 
 -10   3   2      273.71      309.58     20.58 o 
  -9   3   2        4.66       12.43     13.34 o 
  -8   3   2     3611.91     3618.92     45.08 o 
  -7   3   2      151.09      134.12     14.07 o 
  -6   3   2     1139.76     1161.70     23.19 o 
  -5   3   2       22.66       32.47     14.35 o 
  -4   3   2     3778.42     3586.21     46.32 o 
  -3   3   2     2333.74     2319.96     40.36 o 
  -2   3   2     2102.27     2297.07     34.59 o 
  -1   3   2     1090.79     1019.26     28.66 o 
   0   3   2     1010.21      975.32     25.05 o 
   1   3   2       18.43       12.38     10.75 o 
   2   3   2     2293.16     2337.18     32.50 o 
   3   3   2     1798.63     1655.48     28.05 o 
   4   3   2      716.21      666.90     19.02 o 
   5   3   2      607.33      618.79     27.90 o 
   6   3   2     2400.15     2365.28     34.30 o 
   7   3   2     3863.87     3769.92     44.60 o 
   8   3   2      386.24      430.39     21.18 o 
   9   3   2      494.08      532.03     23.65 o 
  10   3   2     2043.87     2030.87     41.47 o 
  11   3   2      351.21      410.57     27.45 o 
  12   3   2     1374.28     1434.05     40.90 o 
  13   3   2      125.61      162.68     25.48 o 
  14   3   2      141.12      186.48     26.75 o 
  15   3   2      554.28      586.63     35.23 o 
  16   3   2      246.13      257.27     30.83 o 
  17   3   2     1475.34     1471.14     54.05 o 
  18   3   2       76.92       85.40     33.30 o 
  19   3   2       97.35      107.82     36.12 o 
  20   3   2      237.09      210.55     43.85 o 
  21   3   2      332.74      319.63     75.20 o 
  22   3   2       27.78       35.04     44.77 o 
  23   3   2       19.59       86.09     46.22 o 
  24   3   2       62.47       63.83     48.16 o 
 -23   4   2        2.24       13.91     43.66 o 
 -22   4   2      151.12      187.83     41.75 o 
 -21   4   2       16.18       36.84     59.91 o 
 -20   4   2       21.64       51.82     33.94 o 
 -19   4   2      176.50      249.04     37.14 o 
 -18   4   2       26.43       27.08     30.86 o 
 -17   4   2       81.75      109.36     32.46 o 
 -16   4   2      149.06      187.54     32.28 o 
 -15   4   2        0.33       21.13     25.85 o 
 -14   4   2       10.86        3.54     22.72 o 
 -13   4   2      189.70      200.09     26.94 o 
 -12   4   2       60.63       45.58     21.92 o 
 -11   4   2      629.55      673.20     33.45 o 
 -10   4   2      259.68      283.69     26.19 o 
  -9   4   2      108.07       72.30     20.14 o 
  -8   4   2      285.84      316.36     24.84 o 
  -7   4   2        2.30      -12.97     16.29 o 
  -6   4   2       33.11       24.35     18.92 o 
  -5   4   2      122.10      106.88     18.36 o 
  -4   4   2      176.62      206.07     19.65 o 
  -3   4   2      138.22      136.45     17.69 o 
  -2   4   2        0.26       -2.85     13.99 o 
  -1   4   2       83.30       59.49     15.54 o 
   0   4   2       71.36       74.66     15.70 o 
   1   4   2       27.31       16.08     14.84 o 
   2   4   2        4.14        6.14     17.26 o 
   3   4   2       84.80       70.40     25.32 o 
   4   4   2     1345.37     1296.63     45.33 o 
   5   4   2        1.52      -22.85     18.07 o 
   6   4   2       10.96      -28.58     19.06 o 
   7   4   2     1294.50     1171.68     58.20 o 
   8   4   2      373.48      337.33     30.68 o 
   9   4   2      429.09      514.32     39.52 o 
  10   4   2      137.59      158.15     27.06 o 
  11   4   2       35.50       47.28     26.22 o 
  12   4   2      378.54      337.81     39.04 o 
  13   4   2      392.04      301.48     39.31 o 
  14   4   2      204.20      176.87     50.85 o 
  15   4   2       13.59       24.02     39.31 o 
  16   4   2       17.57       40.98     35.10 o 
  17   4   2        0.12       34.28     36.22 o 
  18   4   2        9.57       51.38     44.18 o 
  19   4   2       37.86       31.60     47.46 o 
  20   4   2       21.44        8.37     67.88 o 
  21   4   2        5.18       33.29     52.16 o 
  22   4   2       94.38       78.49     53.69 o 
 -20   5   2       56.94       60.78     37.71 o 
 -19   5   2       33.22       58.15     35.67 o 
 -18   5   2        3.20       30.22     33.88 o 
 -17   5   2      400.86      412.05     49.89 o 
 -16   5   2      202.62      303.32     44.02 o 
 -15   5   2        9.65       49.37     30.63 o 
 -14   5   2      147.42      156.16     32.59 o 
 -13   5   2      437.19      436.55     34.76 o 
 -12   5   2        8.12       -5.08     28.29 o 
 -11   5   2       35.65        2.47     27.79 o 
 -10   5   2       48.16       25.75     34.20 o 
  -9   5   2       26.24       32.06     33.00 o 
  -8   5   2      116.76       94.04     34.31 o 
  -7   5   2        0.28       21.12     40.13 o 
  -6   5   2      193.46      296.00     56.36 o 
  -5   5   2       85.10       97.47     47.34 o 
  -4   5   2      290.48      301.35     43.82 o 
  -3   5   2       41.19      -10.46     30.13 o 
  -2   5   2       66.39       47.45     31.12 o 
  -1   5   2       73.22       63.54     31.23 o 
   0   5   2      430.63      441.10     42.21 o 
   1   5   2      125.45      148.88     34.51 o 
   2   5   2       51.81       72.58     32.92 o 
   3   5   2      459.97      543.43     56.01 o 
   4   5   2       40.47      124.69     36.72 o 
   5   5   2      311.03      375.37     44.92 o 
   6   5   2       59.00       71.34     36.75 o 
   7   5   2       90.46      121.09     36.38 o 
   8   5   2        3.08      -28.42     38.06 o 
   9   5   2        4.00       26.40     41.27 o 
  10   5   2        6.88       34.19     43.96 o 
  11   5   2       63.09       87.48     79.54 o 
  12   5   2      329.25      315.19     57.04 o 
  13   5   2      165.12      170.07     98.98 o 
  14   5   2       13.83        3.36     44.69 o 
  15   5   2      249.15      372.22     61.29 o 
  16   5   2      476.84      495.53     75.65 o 
  17   5   2       67.97       91.59     52.45 o 
  18   5   2      157.21      233.84     82.53 o 
  19   5   2      318.78      449.74     95.09 o 
 -17   6   2       28.47       28.71     80.74 o 
 -16   6   2       34.63       40.67     78.94 o 
 -15   6   2       21.51        5.98     71.17 o 
 -14   6   2      333.03      404.88    102.27 o 
 -13   6   2       95.52      125.59     85.52 o 
 -12   6   2        0.57       95.69     80.14 o 
 -11   6   2      320.80      231.19     90.01 o 
 -10   6   2       70.03       46.44     40.44 o 
  -9   6   2       71.94       64.89     50.54 o 
  -8   6   2       38.73        3.90     42.36 o 
  -7   6   2      177.62      268.29     44.87 o 
  -6   6   2       69.44       35.41     36.59 o 
  -5   6   2        5.55       24.64     50.41 o 
  -4   6   2      133.09       95.62     40.13 o 
  -3   6   2      643.20      631.25     73.79 o 
  -2   6   2      246.87      249.57     43.95 o 
  -1   6   2       98.88      126.33     39.46 o 
   0   6   2      423.33      386.84     48.23 o 
   1   6   2        0.03       -3.63     35.62 o 
   2   6   2     1014.40     1118.87     98.98 o 
   3   6   2       59.58       17.56     37.48 o 
   4   6   2      181.02      187.36     42.93 o 
   5   6   2      675.66      621.30     65.43 o 
   6   6   2      434.18      438.30     76.24 o 
   7   6   2       27.90       22.97     44.96 o 
   8   6   2      220.83      225.59     74.16 o 
   9   6   2      492.38      484.78    101.07 o 
  10   6   2      405.85      405.76    130.97 o 
  11   6   2       56.13       75.29     49.85 o 
  12   6   2       53.53       47.41     51.79 o 
  13   6   2      505.73      486.62     71.59 o 
  14   6   2      161.27      234.52     61.90 o 
  15   6   2        1.45       30.47     55.51 o 
  16   6   2      376.99      356.97     69.74 o 
 -11   7   2      159.69      171.04     95.69 o 
 -10   7   2       17.75       19.81    117.82 o 
  -9   7   2       93.01        9.42     62.24 o 
  -8   7   2      181.90      162.19     86.12 o 
  -7   7   2       56.84       26.66     79.84 o 
  -6   7   2      137.93      275.01     73.79 o 
  -5   7   2       18.04      117.59     64.37 o 
  -4   7   2      357.49      310.73     73.30 o 
  -3   7   2        5.13        3.74     57.71 o 
  -2   7   2        5.57       84.26     59.83 o 
  -1   7   2      623.04      456.39     77.39 o 
   0   7   2       60.52       95.39     62.16 o 
   1   7   2      109.02      134.99     64.41 o 
   2   7   2      383.07      448.81     77.39 o 
   3   7   2      109.77      193.14     64.83 o 
   4   7   2       41.60       64.05     57.49 o 
   5   7   2       49.48       56.82     81.93 o 
   6   7   2      118.13      279.89     97.48 o 
   7   7   2      297.22      266.73     96.89 o 
   8   7   2      271.25      367.21    104.66 o 
   9   7   2       29.19       68.49     56.28 o 
  10   7   2      333.78      258.55     66.39 o 
 -26   1   3      108.50      103.92     40.50 o 
 -25   1   3        7.85       -8.43     35.89 o 
 -24   1   3       88.30       51.77     36.84 o 
 -23   1   3       75.54      117.64     36.18 o 
 -22   1   3        7.37      -15.11     30.97 o 
 -21   1   3      340.94      352.78     34.83 o 
 -20   1   3      127.03       88.81     27.99 o 
 -19   1   3       88.24      115.56     26.97 o 
 -18   1   3      204.21      223.14     28.87 o 
 -17   1   3       44.44       56.45     23.55 o 
 -16   1   3      108.35      123.57     23.67 o 
 -15   1   3      889.76      906.78     34.82 o 
 -14   1   3        3.84      -22.34     16.62 o 
 -13   1   3      408.66      399.00     39.28 o 
 -12   1   3      140.47       98.94     17.70 o 
 -11   1   3        5.50       14.46     13.86 o 
 -10   1   3       23.99       29.56     13.57 o 
  -9   1   3     5167.11     5264.30     56.34 o 
  -8   1   3      175.54      188.41     23.80 o 
  -7   1   3     2771.24     2580.90     32.22 o 
  -6   1   3       51.71       59.97      9.19 o 
  -5   1   3     3340.24     3569.68     34.75 o 
  -4   1   3      671.17      684.24     16.61 o 
  -3   1   3      669.84      746.37     18.19 o 
  -2   1   3       91.36      103.09     11.27 o 
  -1   1   3     5176.99     5316.11     44.95 o 
   0   1   3      258.36      304.20     12.22 o 
   1   1   3      177.60      179.71     11.69 o 
   2   1   3       97.46      100.80     10.07 o 
   3   1   3     3204.13     3521.32     53.65 o 
   4   1   3     8460.23     8736.18     99.80 o 
   5   1   3       86.62      105.53     11.41 o 
   6   1   3       27.00        3.44      9.99 o 
   7   1   3    12434.80    13006.91     94.97 o 
   8   1   3      235.94      238.16     17.10 o 
   9   1   3     1033.36     1119.31     27.72 o 
  10   1   3       47.24       41.92     14.56 o 
  11   1   3     2194.35     2112.47     38.78 o 
  12   1   3      195.93      230.31     20.75 o 
  13   1   3      137.75      116.35     24.81 o 
  14   1   3       83.75       70.24     25.17 o 
  15   1   3     1089.25     1093.31     58.01 o 
  16   1   3       84.80       96.97     30.99 o 
  17   1   3       70.21       89.39     30.47 o 
  18   1   3      379.46      365.17     39.28 o 
  19   1   3       10.25       18.07     31.89 o 
  20   1   3        2.16      -17.89     32.80 o 
  21   1   3       23.53        1.45     33.54 o 
  22   1   3      242.82      197.70     40.77 o 
  23   1   3       23.88      -11.93     46.95 o 
  24   1   3       26.63      -18.07     36.91 o 
  25   1   3        1.20       14.54     39.89 o 
 -26   2   3       29.48        8.73     39.52 o 
 -25   2   3       35.67       60.79     37.45 o 
 -24   2   3       25.77       64.34     36.61 o 
 -23   2   3        3.34       -8.52     33.27 o 
 -22   2   3       50.11       22.06     29.10 o 
 -21   2   3        0.82      -11.97     26.62 o 
 -20   2   3        6.45        0.85     26.12 o 
 -19   2   3       45.48       25.47     24.74 o 
 -18   2   3        0.02      -23.53     22.92 o 
 -17   2   3       83.50      110.90     22.78 o 
 -16   2   3     1068.28     1043.48     40.79 o 
 -15   2   3       70.12       59.24     19.48 o 
 -14   2   3       22.02        8.43     16.78 o 
 -13   2   3     1880.79     1909.85     42.70 o 
 -12   2   3      410.26      409.20     22.41 o 
 -11   2   3       48.51       54.33     14.71 o 
 -10   2   3     9134.82     8967.01     75.10 o 
  -9   2   3     5850.07     5622.46     55.06 o 
  -8   2   3       35.08       16.33     11.12 o 
  -7   2   3     4554.18     4992.87     47.65 o 
  -6   2   3    12489.01    12310.79    109.96 o 
  -5   2   3     4963.21     5171.40     48.22 o 
  -4   2   3      334.40      362.78     21.44 o 
  -3   2   3     2650.87     2746.59     27.63 o 
  -2   2   3     2758.45     2608.02     31.14 o 
  -1   2   3     2026.18     2138.54     36.59 o 
   0   2   3     2362.86     2542.50     31.23 o 
   1   2   3      754.46      681.65     19.20 o 
   2   2   3     6130.70     6399.41     56.82 o 
   3   2   3      104.63      165.02     11.71 o 
   4   2   3     1592.31     1740.06     25.35 o 
   5   2   3     7902.95     7850.39     60.08 o 
   6   2   3     2046.97     2237.44     31.74 o 
   7   2   3     1316.33     1389.89     25.60 o 
   8   2   3      676.89      710.95     22.94 o 
   9   2   3      541.81      548.21     25.20 o 
  10   2   3     1095.82     1081.96     31.78 o 
  11   2   3       33.92       27.16     17.79 o 
  12   2   3       56.62       71.00     20.19 o 
  13   2   3       25.57       20.60     19.82 o 
  14   2   3     1199.90     1153.86     45.66 o 
  15   2   3       16.07       23.20     26.07 o 
  16   2   3      324.89      253.29     34.43 o 
  17   2   3       23.88       11.46     28.71 o 
  18   2   3      236.86      239.07     36.44 o 
  19   2   3      208.37      166.62     36.41 o 
  20   2   3      271.07      347.77     42.86 o 
  21   2   3      577.37      500.30     59.13 o 
  22   2   3      101.31       71.32     37.51 o 
  23   2   3        4.14      -52.70     35.13 o 
  24   2   3      333.58      251.42     61.80 o 
 -25   3   3       38.71      -16.74     43.93 o 
 -24   3   3        7.99       51.19     44.33 o 
 -23   3   3      438.47      413.66     53.22 o 
 -22   3   3      210.58      214.85     51.45 o 
 -21   3   3        5.60        7.34     32.65 o 
 -20   3   3      155.59      143.15     42.13 o 
 -19   3   3     2285.28     2144.08     72.93 o 
 -18   3   3       61.86       43.62     29.20 o 
 -17   3   3       22.94       62.96     28.34 o 
 -16   3   3     1461.10     1338.73     46.80 o 
 -15   3   3     1823.71     1648.24     44.27 o 
 -14   3   3      149.38      126.66     24.07 o 
 -13   3   3      792.05      737.04     52.44 o 
 -12   3   3     3220.63     3101.40     52.79 o 
 -11   3   3       10.47        3.09     17.18 o 
 -10   3   3     1027.50     1109.57     32.86 o 
  -9   3   3      507.43      471.76     48.51 o 
  -8   3   3     1863.18     1806.60     37.11 o 
  -7   3   3     1034.30     1040.06     29.61 o 
  -6   3   3      716.55      739.64     28.12 o 
  -5   3   3     2975.24     2795.19     41.22 o 
  -4   3   3       51.31       34.38     12.61 o 
  -3   3   3     1643.66     1548.28     29.98 o 
  -2   3   3      359.45      422.57     19.24 o 
  -1   3   3        7.15      -13.47      9.90 o 
   0   3   3     1541.73     1532.48     27.28 o 
   1   3   3     3425.33     3272.10     38.66 o 
   2   3   3       54.85       68.78     10.97 o 
   3   3   3      898.85      869.71     20.24 o 
   4   3   3     5145.68     4796.18     58.59 o 
   5   3   3     4981.21     4932.73     48.93 o 
   6   3   3      299.83      359.70     18.90 o 
   7   3   3     5020.00     4852.60     51.92 o 
   8   3   3     9953.91     9899.43    149.61 o 
   9   3   3      101.81      131.66     20.55 o 
  10   3   3       96.40      102.44     24.29 o 
  11   3   3     3501.73     3484.94     64.27 o 
  12   3   3      932.95      847.73     49.04 o 
  13   3   3        7.49        3.09     24.98 o 
  14   3   3     1671.97     1611.90     61.29 o 
  15   3   3     2103.31     2020.07     67.46 o 
  16   3   3      112.94      105.79     37.38 o 
  17   3   3       26.51       16.37     35.01 o 
  18   3   3      840.80      733.44     79.98 o 
  19   3   3      564.62      513.14     54.31 o 
  20   3   3       20.17       83.24     42.08 o 
  21   3   3       89.15      169.24     47.05 o 
  22   3   3      182.33      212.27     49.50 o 
  23   3   3       47.52       28.57     45.00 o 
 -23   4   3        3.04       -4.59     35.94 o 
 -22   4   3       98.25       75.25     37.76 o 
 -21   4   3        1.87        5.56     33.01 o 
 -20   4   3      360.54      410.52     52.31 o 
 -19   4   3       52.94      122.59     35.66 o 
 -18   4   3      133.74      106.96     33.70 o 
 -17   4   3      129.94      208.19     34.64 o 
 -16   4   3     1440.54     1584.52     61.66 o 
 -15   4   3       95.89      132.61     26.63 o 
 -14   4   3       87.49       60.78     23.91 o 
 -13   4   3     1571.64     1633.16     45.09 o 
 -12   4   3     1464.37     1425.86     41.83 o 
 -11   4   3       26.63       18.19     21.10 o 
 -10   4   3     1440.95     1481.04     40.57 o 
  -9   4   3     5519.87     5507.70     70.68 o 
  -8   4   3       11.87       13.53     18.08 o 
  -7   4   3      799.34      881.05     32.06 o 
  -6   4   3     4245.45     4073.56     79.62 o 
  -5   4   3     1914.18     1748.58     47.65 o 
  -4   4   3       11.64      -25.22     18.38 o 
  -3   4   3     1870.54     1844.22     45.65 o 
  -2   4   3     6809.57     6474.69     83.03 o 
  -1   4   3      252.26      204.17     24.73 o 
   0   4   3       13.16       16.86     19.38 o 
   1   4   3     6197.34     6188.82     80.77 o 
   2   4   3     4826.22     4886.98     71.45 o 
   3   4   3      333.25      405.96     41.56 o 
   4   4   3      864.84      891.94     46.38 o 
   5   4   3     4762.46     4729.69     71.38 o 
   6   4   3       22.43       30.81     22.44 o 
   7   4   3      802.20      920.12     53.21 o 
   8   4   3      473.10      576.25     67.60 o 
   9   4   3      151.58      268.72     36.39 o 
  10   4   3      331.00      366.48     64.81 o 
  11   4   3      238.46      277.61     56.27 o 
  12   4   3      579.98      697.39     75.85 o 
  13   4   3      114.75      171.32     67.02 o 
  14   4   3      424.22      455.60     58.33 o 
  15   4   3       14.43        4.91     35.31 o 
  16   4   3      182.39      252.94     45.05 o 
  17   4   3      603.57      543.38     64.21 o 
  18   4   3      490.95      445.74     63.64 o 
  19   4   3        0.65       16.42     48.28 o 
  20   4   3       58.52       -9.57     50.32 o 
  21   4   3      674.38      574.91     74.72 o 
 -20   5   3      354.60      398.35     55.89 o 
 -19   5   3      573.50      428.57     53.76 o 
 -18   5   3       67.12       39.07     40.71 o 
 -17   5   3       27.63       83.47     40.16 o 
 -16   5   3      504.22      514.82     52.13 o 
 -15   5   3      335.17      398.36     48.51 o 
 -14   5   3       37.10       93.95     32.49 o 
 -13   5   3        1.04      -12.71     28.78 o 
 -12   5   3      935.20      844.09     78.31 o 
 -11   5   3       37.61       70.25     29.01 o 
 -10   5   3        0.73       22.54     27.82 o 
  -9   5   3      694.06      639.91     41.44 o 
  -8   5   3        9.13       -7.61     32.89 o 
  -7   5   3      590.85      638.03     50.58 o 
  -6   5   3       14.42       67.01     44.79 o 
  -5   5   3      435.41      444.72     45.50 o 
  -4   5   3       31.34       -1.27     30.60 o 
  -3   5   3      726.68      744.75     85.04 o 
  -2   5   3       34.43       -1.01     30.60 o 
  -1   5   3      370.61      304.03     40.54 o 
   0   5   3     1191.89     1206.90     57.24 o 
   1   5   3      994.59      903.32     87.03 o 
   2   5   3      353.69      415.51     81.02 o 
   3   5   3       13.15       40.33     32.92 o 
   4   5   3     4698.98     4440.08     95.56 o 
   5   5   3     1717.46     1724.35     65.80 o 
   6   5   3      151.22      192.73     37.89 o 
   7   5   3      177.03      178.77     48.11 o 
   8   5   3      454.09      612.96     64.63 o 
   9   5   3       84.25       71.58     46.26 o 
  10   5   3      361.82      324.67     57.31 o 
  11   5   3     1608.66     1707.18     85.65 o 
  12   5   3      412.74      411.57     71.77 o 
  13   5   3       27.53       26.36     45.53 o 
  14   5   3      991.80     1238.48     86.96 o 
  15   5   3     1032.06      908.84    267.03 o 
  16   5   3       86.96       81.53     66.38 o 
  17   5   3       66.05      214.10     81.34 o 
  18   5   3     1032.62      982.01    118.42 o 
  19   5   3      158.40      260.15     89.11 o 
 -17   6   3      173.03      256.38     68.18 o 
 -16   6   3      147.63      301.29     64.86 o 
 -15   6   3       53.81       92.32     55.13 o 
 -14   6   3        6.12        4.19     50.32 o 
 -13   6   3      164.38      186.03     72.17 o 
 -12   6   3      434.16      477.07     56.42 o 
 -11   6   3       79.21       83.59     43.69 o 
 -10   6   3       31.35       90.16     50.08 o 
  -9   6   3      486.57      483.08     53.43 o 
  -8   6   3       43.10       34.03     38.74 o 
  -7   6   3       85.75       94.48     40.26 o 
  -6   6   3      773.08      876.00    139.95 o 
  -5   6   3      503.68      632.24     74.96 o 
  -4   6   3       31.51       -8.26     36.29 o 
  -3   6   3      208.82      237.92     45.80 o 
  -2   6   3     1219.51     1301.83     70.23 o 
  -1   6   3       38.19       89.50     39.13 o 
   0   6   3       80.38       72.30     39.07 o 
   1   6   3     2447.03     2403.19     80.97 o 
   2   6   3       31.33       76.61     39.42 o 
   3   6   3       68.33       72.17     39.18 o 
   4   6   3      201.31      242.90     45.96 o 
   5   6   3      306.43      375.10     60.50 o 
   6   6   3      334.94      352.20     60.05 o 
   7   6   3       57.99      106.95     64.29 o 
   8   6   3      239.96      319.17    124.10 o 
   9   6   3       57.94      113.25     55.34 o 
  10   6   3      108.65       76.77     53.30 o 
  11   6   3      216.87      227.82     80.14 o 
  12   6   3      550.10      490.83    139.65 o 
  13   6   3        1.88       47.42     53.28 o 
  14   6   3       17.35       66.02     68.18 o 
  15   6   3       71.20      151.31     63.86 o 
 -11   7   3        3.82       -2.47     64.80 o 
 -10   7   3        1.66      -44.85     60.97 o 
  -9   7   3       10.28       65.37     90.01 o 
  -8   7   3       32.48        4.67     81.63 o 
  -7   7   3        1.80       23.78     60.86 o 
  -6   7   3      109.49       80.39     63.71 o 
  -5   7   3       30.86       16.25     60.16 o 
  -4   7   3        0.38      -76.79     53.42 o 
  -3   7   3       68.92       67.14     45.09 o 
  -2   7   3        0.10       25.17     43.42 o 
  -1   7   3        0.01        2.39     42.81 o 
   0   7   3       44.39       12.64     46.36 o 
   1   7   3        9.38       45.66     42.99 o 
   2   7   3       12.17       29.80     48.33 o 
   3   7   3       32.21       99.09     49.24 o 
   4   7   3       16.41       27.82     52.73 o 
   5   7   3       11.51       41.61     53.42 o 
   6   7   3        4.60       35.60     54.72 o 
   7   7   3       19.06       39.69     57.11 o 
   8   7   3       97.36       94.26     60.35 o 
   9   7   3       17.63      112.62     63.23 o 
 -26   0   4      184.13      176.74     60.74 o 
 -25   0   4       77.78       71.53     54.53 o 
 -24   0   4      593.93      574.03     71.89 o 
 -23   0   4        1.37      -25.33     45.95 o 
 -22   0   4        2.17       39.57     45.72 o 
 -21   0   4      530.54      579.11     97.64 o 
 -20   0   4      265.04      326.26     44.19 o 
 -19   0   4      171.38      164.94     35.80 o 
 -18   0   4       39.89       65.92     37.89 o 
 -17   0   4      365.90      421.85     49.39 o 
 -16   0   4      114.26      119.93     30.58 o 
 -15   0   4      192.31      261.30     35.37 o 
 -14   0   4     1149.47     1209.13     45.74 o 
 -13   0   4     1239.77     1333.02     52.59 o 
 -12   0   4     3289.25     3026.17     61.91 o 
 -11   0   4      768.98      718.79     33.48 o 
 -10   0   4       38.99       45.96     17.49 o 
  -9   0   4      529.49      547.44     61.55 o 
  -8   0   4     6090.52     5393.72     72.36 o 
  -7   0   4     1182.07     1251.70     33.74 o 
  -6   0   4     4808.34     4791.45     62.68 o 
  -5   0   4     3377.37     3125.93     47.79 o 
  -4   0   4     2570.40     2406.97     39.71 o 
  -3   0   4      719.72      819.12     23.54 o 
  -2   0   4    29219.68    29170.64    217.93 o 
  -1   0   4    27621.61    26796.41    201.46 o 
   0   0   4      175.64      162.66     13.54 o 
   1   0   4     2140.00     2190.57     42.41 o 
   2   0   4    20253.96    20093.57    190.33 o 
   3   0   4     7264.79     7101.07     71.54 o 
   4   0   4     5002.15     5179.94     58.85 o 
   5   0   4     1487.84     1394.40     28.95 o 
   6   0   4    23285.52    23236.61    213.21 o 
   7   0   4     3844.12     3977.15     94.89 o 
   8   0   4     2039.23     1963.84     35.55 o 
   9   0   4     8548.10     8694.01    205.13 o 
  10   0   4     4711.59     4674.01     94.79 o 
  11   0   4      824.39      892.38     49.73 o 
  12   0   4       48.43       53.09     30.60 o 
  13   0   4     5855.21     5634.99    119.61 o 
  14   0   4     1489.86     1402.47     62.77 o 
  15   0   4       28.36       21.02     36.05 o 
  16   0   4      114.65      130.83     41.66 o 
  17   0   4     2980.57     2851.69     95.59 o 
  18   0   4      296.26      326.73     53.96 o 
  19   0   4       50.69       39.16     45.83 o 
  20   0   4      350.65      446.85     62.29 o 
  21   0   4        5.85       -5.29     45.52 o 
  22   0   4        6.47       44.20     52.36 o 
  23   0   4      109.02      151.30     71.17 o 
  24   0   4      143.59      121.80     66.09 o 
  25   0   4      146.30       83.76     61.81 o 
 -26   1   4        2.27       -0.28     37.90 o 
 -25   1   4      179.34      241.88     43.65 o 
 -24   1   4       35.83       52.18     36.50 o 
 -23   1   4      113.45      125.93     37.78 o 
 -22   1   4     1128.13     1122.73    122.26 o 
 -21   1   4      853.23      831.38     54.61 o 
 -20   1   4        4.56      -13.01     25.00 o 
 -19   1   4      985.98      939.70     48.67 o 
 -18   1   4     1749.34     1790.78     48.35 o 
 -17   1   4      950.32      856.98     38.39 o 
 -16   1   4       28.50       11.14     21.24 o 
 -15   1   4     3539.61     3387.45     57.29 o 
 -14   1   4     2993.68     2899.54     51.56 o 
 -13   1   4       64.01       49.39     21.98 o 
 -12   1   4     1353.30     1383.23     34.41 o 
 -11   1   4     9634.26     9341.52     92.86 o 
 -10   1   4     9300.99     9116.05     90.74 o 
  -9   1   4     1451.21     1563.31     32.53 o 
  -8   1   4     1274.04     1136.86     26.82 o 
  -7   1   4    12589.34    12044.89     90.09 o 
  -6   1   4     1979.98     2081.83     28.96 o 
  -5   1   4      231.92      243.78     17.98 o 
  -4   1   4    11025.14    10782.19     78.99 o 
  -3   1   4     3266.26     3134.80     31.75 o 
  -2   1   4      416.18      405.40     37.04 o 
  -1   1   4    11187.18    10884.86     68.90 o 
   0   1   4     6391.82     6135.93     53.35 o 
   1   1   4     1122.23     1157.45     19.15 o 
   2   1   4     1477.00     1496.96     20.39 o 
   3   1   4     4771.57     4489.21     40.84 o 
   4   1   4     2105.28     2113.91     25.38 o 
   5   1   4     2129.00     2026.55     25.37 o 
   6   1   4      675.99      731.10     22.82 o 
   7   1   4      106.81      201.63     15.98 o 
   8   1   4     1208.19     1341.72     29.13 o 
   9   1   4     2681.81     2722.05     41.26 o 
  10   1   4      811.67      828.04     56.37 o 
  11   1   4       13.64       21.40     19.39 o 
  12   1   4     3262.07     3151.86     59.28 o 
  13   1   4     1345.81     1285.10     43.61 o 
  14   1   4       40.76       28.74     28.15 o 
  15   1   4     1993.47     1927.40     60.81 o 
  16   1   4     1937.52     1959.61     57.48 o 
  17   1   4        4.70      -12.85     28.80 o 
  18   1   4      257.88      220.39     36.06 o 
  19   1   4      542.54      576.66     45.91 o 
  20   1   4      204.32      187.62     38.90 o 
  21   1   4        7.40      -11.56     34.31 o 
  22   1   4      483.11      390.68     46.44 o 
  23   1   4      524.06      413.95     48.84 o 
  24   1   4       54.19       46.71     40.54 o 
 -26   2   4        0.92      -42.66     43.52 o 
 -25   2   4       23.52       28.53     44.86 o 
 -24   2   4      414.55      452.38     47.61 o 
 -23   2   4        3.42       -4.45     29.38 o 
 -22   2   4       18.47       13.43     28.67 o 
 -21   2   4      227.09      279.92     35.10 o 
 -20   2   4      198.80      230.03     35.52 o 
 -19   2   4      523.90      522.97     33.12 o 
 -18   2   4       10.84       28.46     21.77 o 
 -17   2   4      815.91      882.15     35.81 o 
 -16   2   4      797.83      823.01     33.72 o 
 -15   2   4      370.76      393.08     26.25 o 
 -14   2   4      157.12      213.96     21.91 o 
 -13   2   4       51.02       57.99     17.17 o 
 -12   2   4      734.62      702.19     26.87 o 
 -11   2   4       22.01       42.16     14.77 o 
 -10   2   4      556.96      507.27     25.54 o 
  -9   2   4     2904.17     2745.71     38.29 o 
  -8   2   4     6693.31     6510.12     59.01 o 
  -7   2   4     2577.32     2660.56     34.90 o 
  -6   2   4      998.47     1014.76     21.94 o 
  -5   2   4     9075.25     9093.16     72.74 o 
  -4   2   4     2036.16     1839.50     34.32 o 
  -3   2   4       98.18      126.68     11.62 o 
  -2   2   4     2980.25     2893.95     56.88 o 
  -1   2   4     8938.75     8502.51     83.61 o 
   0   2   4      441.65      376.17     25.95 o 
   1   2   4      136.57      144.16     13.39 o 
   2   2   4    12108.97    11794.75     89.13 o 
   3   2   4     6926.98     6835.41     62.84 o 
   4   2   4     3453.53     3759.01     48.54 o 
   5   2   4     1014.36     1003.64     21.20 o 
   6   2   4     2840.71     2315.82     31.12 o 
   7   2   4     3256.23     3312.45     45.65 o 
   8   2   4      114.07      150.90     24.60 o 
   9   2   4     3027.31     3024.78     53.79 o 
  10   2   4     5504.94     5551.49     78.97 o 
  11   2   4      143.30      121.93     21.01 o 
  12   2   4      202.70      240.54     25.03 o 
  13   2   4     5251.02     5195.32     80.04 o 
  14   2   4     1065.76     1121.50     71.91 o 
  15   2   4        6.24       -7.89     26.45 o 
  16   2   4      613.32      589.54     44.02 o 
  17   2   4      272.59      274.69     36.87 o 
  18   2   4        2.99      -19.87     29.59 o 
  19   2   4       27.70       42.40     39.04 o 
  20   2   4      988.45      839.30     91.68 o 
  21   2   4      199.19      182.13     47.28 o 
  22   2   4        2.47       -6.70     42.34 o 
  23   2   4        7.36       13.44     48.14 o 
  24   2   4      164.76      164.47     52.49 o 
 -24   3   4       62.95       42.97     39.47 o 
 -23   3   4       52.83       58.51     36.64 o 
 -22   3   4      122.92      151.44     39.06 o 
 -21   3   4      372.60      317.54     41.44 o 
 -20   3   4       94.99       90.38     33.35 o 
 -19   3   4       15.95        4.00     29.43 o 
 -18   3   4      368.99      417.03     39.99 o 
 -17   3   4      287.45      324.23     31.50 o 
 -16   3   4      275.93      369.97     31.83 o 
 -15   3   4        6.05       -8.89     21.53 o 
 -14   3   4      381.79      436.69     31.61 o 
 -13   3   4      386.55      385.49     28.98 o 
 -12   3   4     1466.58     1498.55     39.89 o 
 -11   3   4     1084.95     1126.64     35.15 o 
 -10   3   4      416.12      441.13     27.00 o 
  -9   3   4      859.83      900.76     30.91 o 
  -8   3   4     3590.05     3591.37     52.11 o 
  -7   3   4      808.62      749.59     37.30 o 
  -6   3   4      149.16      221.53     23.55 o 
  -5   3   4      310.63      367.47     23.72 o 
  -4   3   4      721.87      719.74     24.09 o 
  -3   3   4     2030.47     1816.48     41.66 o 
  -2   3   4      226.89      252.73     26.26 o 
  -1   3   4      510.13      537.08     43.85 o 
   0   3   4     2810.03     2910.16     50.90 o 
   1   3   4      537.91      612.20     29.45 o 
   2   3   4      515.12      542.55     23.25 o 
   3   3   4     2444.34     2343.18     39.39 o 
   4   3   4      125.15       91.28     19.20 o 
   5   3   4      275.34      275.59     21.22 o 
   6   3   4       25.48       54.84     17.18 o 
   7   3   4     1478.28     1462.49     41.31 o 
   8   3   4       48.36       67.91     22.79 o 
   9   3   4       58.69       44.29     23.22 o 
  10   3   4      698.60      766.86     39.16 o 
  11   3   4       48.20       47.82     25.52 o 
  12   3   4      302.67      349.23     33.74 o 
  13   3   4       19.38        8.07     26.60 o 
  14   3   4        5.13      -44.61     29.74 o 
  15   3   4       36.76        7.18     38.62 o 
  16   3   4      134.12       73.28     56.32 o 
  17   3   4        6.00       17.26     37.58 o 
  18   3   4       27.22       19.03     38.23 o 
  19   3   4      138.08      189.01     46.10 o 
  20   3   4       86.09       68.55     44.60 o 
  21   3   4        8.10      -46.72     39.31 o 
  22   3   4        6.11      -33.65     43.54 o 
 -22   4   4       49.21       53.36     37.42 o 
 -21   4   4       19.44        9.17     32.81 o 
 -20   4   4       70.69       69.43     35.03 o 
 -19   4   4       61.22       47.49     32.73 o 
 -18   4   4      412.44      307.81     38.96 o 
 -17   4   4       23.55       44.89     28.17 o 
 -16   4   4      240.07      189.43     30.09 o 
 -15   4   4        6.18      -10.64     24.12 o 
 -14   4   4      247.32      257.00     29.11 o 
 -13   4   4      129.11      154.30     31.56 o 
 -12   4   4      377.05      303.78     33.95 o 
 -11   4   4      188.23      191.17     30.37 o 
 -10   4   4        2.28       24.90     24.60 o 
  -9   4   4      390.44      376.36     33.49 o 
  -8   4   4       69.32       28.40     23.68 o 
  -7   4   4        1.54       -1.06     25.75 o 
  -6   4   4      131.96      173.10     35.32 o 
  -5   4   4      121.49      136.06     25.13 o 
  -4   4   4      349.06      310.08     28.58 o 
  -3   4   4      787.38      785.36     35.98 o 
  -2   4   4      455.94      457.78     33.32 o 
  -1   4   4        5.32      -13.10     19.32 o 
   0   4   4     1718.30     1485.47     43.33 o 
   1   4   4      327.38      347.07     45.92 o 
   2   4   4      222.02      253.21     27.29 o 
   3   4   4       96.94      126.55     24.68 o 
   4   4   4       33.21       11.79     33.87 o 
   5   4   4      508.01      564.13     45.66 o 
   6   4   4      379.20      407.63     60.98 o 
   7   4   4       22.64      -18.58     26.62 o 
   8   4   4      534.20      608.27     44.48 o 
   9   4   4       34.23       20.14     30.69 o 
  10   4   4        3.65       -3.49     30.93 o 
  11   4   4      229.80      265.89     40.38 o 
  12   4   4      795.36      916.06     55.78 o 
  13   4   4      336.20      427.92     47.36 o 
  14   4   4        5.07       29.15     39.43 o 
  15   4   4      636.16      570.35     64.66 o 
  16   4   4      302.12      304.84     57.51 o 
  17   4   4      207.89      270.07     59.65 o 
  18   4   4      334.33      328.37    188.69 o 
  19   4   4       38.08       20.30     53.04 o 
  20   4   4      466.85      505.96    101.07 o 
  21   4   4       12.78       46.65     77.75 o 
 -20   5   4       31.93       75.09     44.71 o 
 -19   5   4        1.37       41.72     42.74 o 
 -18   5   4       21.96       28.56     39.63 o 
 -17   5   4        8.39       25.81     39.53 o 
 -16   5   4       10.05       30.04     37.70 o 
 -15   5   4       72.32       42.01     32.96 o 
 -14   5   4       27.90       21.84     31.45 o 
 -13   5   4      136.31      142.19     34.02 o 
 -12   5   4        8.42       -8.72     29.55 o 
 -11   5   4      103.37      181.18     33.80 o 
 -10   5   4        2.97       -8.81     27.50 o 
  -9   5   4        3.15       16.34     32.03 o 
  -8   5   4       73.05       54.18     27.63 o 
  -7   5   4      553.60      655.74     49.04 o 
  -6   5   4       34.80       38.35     31.92 o 
  -5   5   4       13.36        6.84     29.87 o 
  -4   5   4      249.17      245.34     37.55 o 
  -3   5   4        0.43       -1.30     24.15 o 
  -2   5   4      265.89      260.77     31.56 o 
  -1   5   4        1.19       32.69     32.11 o 
   0   5   4        2.26       43.71     32.31 o 
   1   5   4      882.22      872.98     54.77 o 
   2   5   4      720.79      609.14     49.66 o 
   3   5   4        9.83       -1.75     31.63 o 
   4   5   4      134.57       91.57     35.14 o 
   5   5   4       78.55       74.54     43.06 o 
   6   5   4       54.14       62.02     43.44 o 
   7   5   4       50.75       44.73     45.41 o 
   8   5   4      586.31      590.04     65.02 o 
   9   5   4      571.72      639.48     67.47 o 
  10   5   4      264.26      141.24     52.01 o 
  11   5   4       12.11       19.44     46.94 o 
  12   5   4      564.18      517.04     67.59 o 
  13   5   4      426.79      313.61    136.36 o 
  14   5   4       14.60       -7.12     47.54 o 
  15   5   4       67.82      107.04     54.98 o 
  16   5   4      190.86      248.19     91.50 o 
  17   5   4       26.46       21.53     75.95 o 
  18   5   4       22.81       55.62     77.15 o 
 -16   6   4       20.23       33.47     55.43 o 
 -15   6   4        3.81       11.48     54.55 o 
 -14   6   4      124.73      103.39     47.14 o 
 -13   6   4        1.91       15.17     78.32 o 
 -12   6   4       18.84       30.13     40.88 o 
 -11   6   4        9.42       12.00     40.10 o 
 -10   6   4      497.98      524.87     55.45 o 
  -9   6   4        0.36       10.60     39.14 o 
  -8   6   4      210.23      253.36     47.21 o 
  -7   6   4       77.31       61.45     55.29 o 
  -6   6   4        4.34       94.12     56.79 o 
  -5   6   4      283.71      270.95     47.30 o 
  -4   6   4       94.05       47.23     40.04 o 
  -3   6   4        0.20      -13.62     37.81 o 
  -2   6   4       79.72       98.65     41.42 o 
  -1   6   4      770.02      636.80     56.69 o 
   0   6   4       45.94       45.79     38.02 o 
   1   6   4       49.68       55.67     39.04 o 
   2   6   4        3.62       -7.64     36.46 o 
   3   6   4       20.68        3.64     37.32 o 
   4   6   4       53.19       17.90     49.41 o 
   5   6   4      195.19       89.75     69.37 o 
   6   6   4      298.46      299.10     61.93 o 
   7   6   4       99.12      100.20     53.30 o 
   8   6   4       36.65        9.17     51.11 o 
   9   6   4       62.40       82.04     55.13 o 
  10   6   4       29.87      100.77     54.32 o 
  11   6   4      228.37      293.53     64.98 o 
  12   6   4        0.37       34.84     53.16 o 
  13   6   4       45.94       79.66     59.20 o 
  14   6   4       52.61       96.63     57.05 o 
 -10   7   4       24.76       25.73     59.34 o 
  -9   7   4       28.56       27.18     48.29 o 
  -8   7   4      174.10      167.98     50.83 o 
  -7   7   4      254.79      239.93     49.76 o 
  -6   7   4       24.21       93.21     65.33 o 
  -5   7   4        0.21       21.52     62.45 o 
  -4   7   4      451.91      399.53     77.82 o 
  -3   7   4        8.77      -17.04     42.72 o 
  -2   7   4      504.68      497.61     59.16 o 
  -1   7   4        0.87       74.99     45.85 o 
   0   7   4      357.07      396.97     57.07 o 
   1   7   4      181.23      159.99     50.39 o 
   2   7   4       40.02       44.04     55.73 o 
   3   7   4      152.52      124.62     58.98 o 
   4   7   4       15.80        3.98     54.54 o 
   5   7   4       86.81       91.51     93.00 o 
   6   7   4       62.95        1.45     55.36 o 
   7   7   4      109.58      130.59     63.59 o 
   8   7   4      103.83      205.29     67.11 o 
 -26   1   5       47.27       49.95     39.52 o 
 -25   1   5        9.46        3.87     35.00 o 
 -24   1   5        2.78      -26.15     33.86 o 
 -23   1   5       38.13       55.90     30.48 o 
 -22   1   5       27.80       26.91     28.76 o 
 -21   1   5        8.16       -1.04     26.35 o 
 -20   1   5        0.58        8.91     25.25 o 
 -19   1   5      113.45      139.10     28.68 o 
 -18   1   5        3.87       19.76     23.42 o 
 -17   1   5       81.18       92.33     24.44 o 
 -16   1   5      337.40      399.14     30.49 o 
 -15   1   5       59.42       46.19     20.97 o 
 -14   1   5      224.05      193.50     23.51 o 
 -13   1   5     1433.96     1234.61     35.61 o 
 -12   1   5      411.87      450.26     53.52 o 
 -11   1   5       29.82        7.53     14.46 o 
 -10   1   5     1547.25     1543.69     33.65 o 
  -9   1   5      607.92      620.00     51.93 o 
  -8   1   5        5.32       -0.20     11.44 o 
  -7   1   5     2619.82     2577.84     35.27 o 
  -6   1   5       77.04       54.54     11.21 o 
  -5   1   5      393.57      422.01     16.71 o 
  -4   1   5      233.81      272.94     13.58 o 
  -3   1   5       10.60       12.34      8.45 o 
  -2   1   5     1926.84     1950.82     27.55 o 
  -1   1   5     1515.23     1731.26     29.20 o 
   0   1   5     1416.65     1520.82     32.11 o 
   1   1   5     1720.83     1689.03     31.53 o 
   2   1   5      559.51      574.99     15.81 o 
   3   1   5       12.65       32.53      8.81 o 
   4   1   5        4.56      -12.08      8.05 o 
   5   1   5     1306.75     1345.41     26.82 o 
   6   1   5      729.62      810.53     27.17 o 
   7   1   5       28.99       40.24     13.41 o 
   8   1   5     1795.28     1838.48     34.50 o 
   9   1   5      556.57      571.53     25.01 o 
  10   1   5      273.77      357.79     26.63 o 
  11   1   5       94.57      100.20     22.30 o 
  12   1   5       17.59       39.44     21.97 o 
  13   1   5      210.12      162.49     28.27 o 
  14   1   5       21.99       25.06     25.18 o 
  15   1   5     1164.32      918.34    111.01 o 
  16   1   5       10.12        2.20     27.69 o 
  17   1   5       90.35       61.24     31.68 o 
  18   1   5       38.36       10.11     31.34 o 
  19   1   5        1.16       -9.93     32.02 o 
  20   1   5      390.48      360.26     43.64 o 
  21   1   5       46.83        5.86     35.29 o 
  22   1   5        4.24       -8.53     44.04 o 
  23   1   5       21.74       -3.84     46.23 o 
  24   1   5      106.11      131.87     50.68 o 
 -25   2   5       13.00       -1.23     49.06 o 
 -24   2   5      169.26      154.98     41.21 o 
 -23   2   5      270.08      279.21     42.50 o 
 -22   2   5        3.69       -2.80     32.00 o 
 -21   2   5        8.80       -5.82     27.25 o 
 -20   2   5      878.12      842.79     73.73 o 
 -19   2   5      433.68      403.22     40.79 o 
 -18   2   5      199.23      224.67     26.81 o 
 -17   2   5       14.07       -0.45     20.59 o 
 -16   2   5     1931.94     1880.42     43.17 o 
 -15   2   5      779.96      716.00     44.28 o 
 -14   2   5        2.97       -3.47     17.12 o 
 -13   2   5      975.44      908.29     30.49 o 
 -12   2   5      942.61      942.00     29.31 o 
 -11   2   5      150.71      163.68     18.48 o 
 -10   2   5       79.18       93.03     14.82 o 
  -9   2   5      832.60      804.09     24.64 o 
  -8   2   5      142.93      148.69     15.43 o 
  -7   2   5      330.82      401.89     18.83 o 
  -6   2   5        2.68        5.74     11.53 o 
  -5   2   5      855.08      828.81     20.55 o 
  -4   2   5      305.77      305.57     14.64 o 
  -3   2   5        3.38       -2.00      8.61 o 
  -2   2   5       56.02       52.24     12.76 o 
  -1   2   5       18.74       24.54     14.33 o 
   0   2   5     2326.63     2177.95     46.99 o 
   1   2   5      455.98      475.83     38.60 o 
   2   2   5      593.02      696.82     23.00 o 
   3   2   5     4690.09     4911.51     54.06 o 
   4   2   5     4338.92     4398.61     56.66 o 
   5   2   5     1834.88     1908.52     34.35 o 
   6   2   5      792.40      773.09     30.85 o 
   7   2   5     4948.91     4848.47     67.41 o 
   8   2   5      892.79      880.40     34.76 o 
   9   2   5       55.55       66.70     22.07 o 
  10   2   5     2394.32     2426.01     53.79 o 
  11   2   5     2088.30     1946.95     59.29 o 
  12   2   5      119.70       96.76     31.72 o 
  13   2   5      168.28      177.50     36.72 o 
  14   2   5      671.06      756.64    110.07 o 
  15   2   5      503.45      471.24     56.81 o 
  16   2   5      267.39      243.22     47.88 o 
  17   2   5     1042.98      901.59     71.53 o 
  18   2   5      283.67      257.92     46.50 o 
  19   2   5       57.21       73.26     42.27 o 
  20   2   5       98.08      113.27     71.81 o 
  21   2   5      552.09      548.17     59.85 o 
  22   2   5       49.57       91.03     47.12 o 
  23   2   5       25.91       35.73     46.61 o 
 -24   3   5        5.86       -0.67     36.83 o 
 -23   3   5       61.12       -3.76     35.82 o 
 -22   3   5      118.63       85.19     37.15 o 
 -21   3   5      116.15      138.19     49.81 o 
 -20   3   5      139.73      152.24     36.13 o 
 -19   3   5      261.90      255.35     33.23 o 
 -18   3   5      393.89      342.67     34.26 o 
 -17   3   5      479.13      601.37     55.41 o 
 -16   3   5        8.85       19.75     24.38 o 
 -15   3   5        7.44       16.68     23.73 o 
 -14   3   5     2666.81     2563.62     88.66 o 
 -13   3   5     2392.67     2415.97     51.41 o 
 -12   3   5      312.10      334.80     27.94 o 
 -11   3   5       37.55       59.02     20.90 o 
 -10   3   5     4191.50     4192.72     61.07 o 
  -9   3   5      210.34      238.83     23.03 o 
  -8   3   5       18.20       42.51     21.24 o 
  -7   3   5     3956.91     3846.46     76.95 o 
  -6   3   5     2596.85     2661.23     63.37 o 
  -5   3   5       18.34      -11.86     18.00 o 
  -4   3   5       68.92       93.32     21.02 o 
  -3   3   5    12832.88    12600.80    123.46 o 
  -2   3   5     5313.20     5052.35    116.88 o 
  -1   3   5        9.14       -5.50     17.34 o 
   0   3   5     2489.99     2432.97     49.42 o 
   1   3   5     5794.05     5564.79     80.88 o 
   2   3   5       26.87       18.87     17.51 o 
   3   3   5       19.91       10.15     17.81 o 
   4   3   5     4347.08     4386.66     63.32 o 
   5   3   5     1356.27     1269.71     39.00 o 
   6   3   5      358.16      349.78     28.50 o 
   7   3   5       80.18       90.36     23.98 o 
   8   3   5     3355.17     3195.34     61.12 o 
   9   3   5        1.36        2.93     24.69 o 
  10   3   5      695.67      705.45     40.27 o 
  11   3   5      156.02      263.01     32.36 o 
  12   3   5      254.92      257.65     52.75 o 
  13   3   5      104.46      137.22     37.13 o 
  14   3   5       93.49       61.22     34.92 o 
  15   3   5      123.32      133.67     39.13 o 
  16   3   5       27.87       56.56     38.26 o 
  17   3   5      992.05      998.03    100.90 o 
  18   3   5        5.70      -29.55     39.44 o 
  19   3   5       34.56      -14.85     40.70 o 
  20   3   5      606.92      473.21     58.47 o 
  21   3   5      307.65      283.95     53.94 o 
  22   3   5       13.93        7.73     47.97 o 
 -22   4   5        3.49      -24.10     41.78 o 
 -21   4   5       18.16       81.70     45.17 o 
 -20   4   5      352.48      439.97     57.04 o 
 -19   4   5      313.04      253.45     60.22 o 
 -18   4   5       35.55      -12.30     30.19 o 
 -17   4   5      661.24      720.09     70.44 o 
 -16   4   5      867.27      747.23     91.99 o 
 -15   4   5       76.19       67.88     30.68 o 
 -14   4   5        2.24        2.41     28.24 o 
 -13   4   5     1358.43     1186.47     66.73 o 
 -12   4   5      733.34      718.92     66.73 o 
 -11   4   5      200.87      154.00     31.22 o 
 -10   4   5       37.62       25.51     25.83 o 
  -9   4   5     1785.72     1634.44     50.91 o 
  -8   4   5       47.86       40.62     25.55 o 
  -7   4   5      673.32      631.78     60.81 o 
  -6   4   5     1202.93     1167.19     49.55 o 
  -5   4   5      272.98      275.53     30.21 o 
  -4   4   5      468.40      442.60     33.51 o 
  -3   4   5      415.70      412.95     64.74 o 
  -2   4   5     1760.79     1702.87     48.36 o 
  -1   4   5      119.65      152.37     25.65 o 
   0   4   5     3443.18     3091.04     61.61 o 
   1   4   5     1175.22     1075.64     41.12 o 
   2   4   5      254.10      317.61     31.24 o 
   3   4   5     2076.57     1974.28     51.72 o 
   4   4   5     2510.53     2382.28     66.30 o 
   5   4   5      190.27      246.15     61.82 o 
   6   4   5      354.47      297.25     36.80 o 
   7   4   5     3962.86     3905.38     83.38 o 
   8   4   5      146.93      154.12     34.42 o 
   9   4   5        8.39       19.56     32.45 o 
  10   4   5     2126.88     2098.08     69.96 o 
  11   4   5     1789.08     1942.59     68.64 o 
  12   4   5       37.04       43.68     35.89 o 
  13   4   5      439.51      422.60     58.98 o 
  14   4   5     2084.58     2123.70     91.98 o 
  15   4   5      452.95      450.27     62.29 o 
  16   4   5       34.57       -8.24     46.37 o 
  17   4   5      503.31      509.23     68.45 o 
  18   4   5      806.90      702.91    119.61 o 
  19   4   5        2.93      -15.25     69.08 o 
  20   4   5        3.62      -59.26     63.69 o 
 -19   5   5        0.52      -27.04     40.81 o 
 -18   5   5        0.60       18.50     56.11 o 
 -17   5   5      295.05      357.30     49.53 o 
 -16   5   5      117.30      140.11     38.42 o 
 -15   5   5      135.54      131.88     42.21 o 
 -14   5   5      290.74      413.69     42.68 o 
 -13   5   5      743.02      909.41     52.43 o 
 -12   5   5       30.51       13.75     29.99 o 
 -11   5   5       15.21      -21.30     28.69 o 
 -10   5   5     1418.92     1333.07    132.68 o 
  -9   5   5      496.51      647.64     61.46 o 
  -8   5   5       25.74       31.61     28.95 o 
  -7   5   5      484.08      484.10     47.02 o 
  -6   5   5     2136.97     2090.23     69.61 o 
  -5   5   5       22.35       15.03     26.94 o 
  -4   5   5      626.99      642.37     42.16 o 
  -3   5   5     1299.09     1333.69     49.26 o 
  -2   5   5      340.44      341.82     40.66 o 
  -1   5   5      166.26      164.13     33.41 o 
   0   5   5      749.57      779.29     46.70 o 
   1   5   5     3063.23     3079.38     75.03 o 
   2   5   5      444.26      513.15     39.78 o 
   3   5   5       31.44       44.77     38.22 o 
   4   5   5      422.35      393.45    124.10 o 
   5   5   5       37.09       63.74     44.19 o 
   6   5   5        2.51      -60.57     40.38 o 
   7   5   5     1797.26     1680.44    168.65 o 
   8   5   5      679.91      588.10     66.49 o 
   9   5   5        7.02      -44.24     45.15 o 
  10   5   5        8.13      -34.81     46.25 o 
  11   5   5      572.71      651.56     71.59 o 
  12   5   5      417.12      581.96     70.87 o 
  13   5   5      178.13      188.85     59.41 o 
  14   5   5        1.32       31.70     75.95 o 
  15   5   5      259.83      221.28     88.51 o 
  16   5   5       51.09      177.62     83.73 o 
  17   5   5      271.40      336.71     99.88 o 
 -15   6   5        1.99      -68.30     52.97 o 
 -14   6   5       19.31       14.01     46.36 o 
 -13   6   5       88.90      107.66     46.50 o 
 -12   6   5       19.83        9.97     40.36 o 
 -11   6   5        1.43        7.62     42.22 o 
 -10   6   5       23.96       46.86     50.09 o 
  -9   6   5      203.28      179.17     46.38 o 
  -8   6   5       66.54       69.15     42.79 o 
  -7   6   5      128.35       81.16     58.31 o 
  -6   6   5        1.16       -5.16     52.41 o 
  -5   6   5      308.06      334.96     51.02 o 
  -4   6   5        0.25       18.46     39.25 o 
  -3   6   5      150.68      142.47     44.64 o 
  -2   6   5      465.45      508.96    147.73 o 
  -1   6   5       23.08      -33.07     36.89 o 
   0   6   5      907.68      911.95     78.92 o 
   1   6   5       14.76       -3.53     38.52 o 
   2   6   5      233.29      173.54    168.35 o 
   3   6   5       34.66       56.16     49.67 o 
   4   6   5       29.13      -17.67     47.58 o 
   5   6   5       22.44      -43.68     88.51 o 
   6   6   5       86.94       77.47     54.58 o 
   7   6   5      188.43      120.28     57.64 o 
   8   6   5       56.17       34.58     54.74 o 
   9   6   5       31.70       48.99     55.51 o 
  10   6   5      283.14      388.87    100.17 o 
  11   6   5      615.50      815.40    100.47 o 
  12   6   5       15.84       50.17     58.13 o 
  13   6   5       57.75       80.84     58.29 o 
  -8   7   5        4.37       21.76     43.10 o 
  -7   7   5        2.15        0.97     69.69 o 
  -6   7   5      167.60      157.44     72.08 o 
  -5   7   5        0.56       25.66     64.43 o 
  -4   7   5       14.25       -1.70     87.80 o 
  -3   7   5      477.45      362.51     57.20 o 
  -2   7   5       16.08       52.28     45.95 o 
  -1   7   5       45.68       85.33     47.31 o 
   0   7   5       96.75      124.38     48.35 o 
   1   7   5      104.00       57.04     56.01 o 
   2   7   5        0.87      -46.73     51.28 o 
   3   7   5       56.21      124.39    125.89 o 
   4   7   5      116.67      144.43     60.92 o 
   5   7   5       58.72       60.53    117.22 o 
   6   7   5       72.43       55.91     60.69 o 
 -26   0   6      264.60      213.58     76.55 o 
 -25   0   6      119.03       82.87     55.55 o 
 -24   0   6       53.89       93.90     52.88 o 
 -23   0   6       61.67       67.48     40.88 o 
 -22   0   6     1329.71     1154.86    130.25 o 
 -21   0   6       84.84       87.06     37.48 o 
 -20   0   6        3.05       -9.28     50.82 o 
 -19   0   6      836.58      843.93    139.54 o 
 -18   0   6      814.00      803.48    148.36 o 
 -17   0   6      245.19      277.32     39.94 o 
 -16   0   6     2216.13     2087.43     63.91 o 
 -15   0   6     3290.03     3240.32    108.67 o 
 -14   0   6     6784.82     6661.98    104.48 o 
 -13   0   6       63.24       70.24     25.41 o 
 -12   0   6     1221.85     1171.06     44.66 o 
 -11   0   6    11495.09    11153.15    142.10 o 
 -10   0   6      300.80      333.00     27.62 o 
  -9   0   6      568.51      576.58     32.66 o 
  -8   0   6     8497.84     8142.84    100.45 o 
  -7   0   6     6235.47     6114.27     82.93 o 
  -6   0   6      656.44      676.94     30.27 o 
  -5   0   6    12561.64    12522.79    125.48 o 
  -4   0   6     9497.62     9319.31    129.45 o 
  -3   0   6      753.62      783.15     38.23 o 
  -2   0   6      316.27      364.30     50.91 o 
  -1   0   6    10689.16    10007.51    137.25 o 
   0   0   6     2866.48     2801.80     58.61 o 
   1   0   6       20.13       -4.37     13.91 o 
   2   0   6     1296.13     1195.98     43.73 o 
   3   0   6     2330.16     2224.13     49.46 o 
   4   0   6      571.13      567.94     26.11 o 
   5   0   6       11.26        5.85     14.71 o 
   6   0   6       26.81       26.36     15.88 o 
   7   0   6     3758.76     3576.23     76.80 o 
   8   0   6     2485.54     2463.18     67.09 o 
   9   0   6       17.85       33.86     34.39 o 
  10   0   6     1223.24     1242.48     63.10 o 
  11   0   6     1541.49     1587.61     63.42 o 
  12   0   6      182.22      203.40     38.92 o 
  13   0   6      369.81      369.57     46.68 o 
  14   0   6      141.48      156.06     69.67 o 
  15   0   6     1237.92     1257.76     70.54 o 
  16   0   6      279.78      302.16     52.61 o 
  17   0   6       19.21       36.12     44.26 o 
  18   0   6      267.46      230.54     52.87 o 
  19   0   6     1343.86     1279.19     82.92 o 
  20   0   6        3.32       23.38     51.24 o 
  21   0   6       78.40       89.03     57.02 o 
  22   0   6      382.29      439.58     72.36 o 
  23   0   6      303.35      277.12     73.86 o 
 -25   1   6      534.08      525.94     51.13 o 
 -24   1   6      201.68      217.46     37.47 o 
 -23   1   6       36.39        7.78     30.01 o 
 -22   1   6       32.94       40.30     26.17 o 
 -21   1   6      715.07      714.47     39.09 o 
 -20   1   6       42.05        2.97     25.77 o 
 -19   1   6       24.95       -9.70     24.79 o 
 -18   1   6      928.66      817.48     40.58 o 
 -17   1   6      133.90      166.83     35.65 o 
 -16   1   6       88.86       86.76     24.25 o 
 -15   1   6       53.26       78.48     22.50 o 
 -14   1   6     1358.32     1320.05     38.70 o 
 -13   1   6      171.77      174.25     25.32 o 
 -12   1   6      341.71      367.73     25.44 o 
 -11   1   6       68.48       63.08     17.31 o 
 -10   1   6      301.06      326.91     22.17 o 
  -9   1   6      950.22      932.58     27.67 o 
  -8   1   6      139.13      119.02     14.79 o 
  -7   1   6       10.79       15.97     11.58 o 
  -6   1   6     2966.99     2860.55     37.56 o 
  -5   1   6     5739.31     5320.48     56.56 o 
  -4   1   6       11.70        5.51     10.20 o 
  -3   1   6      218.64      260.87     14.98 o 
  -2   1   6    12582.45    12258.50     83.91 o 
  -1   1   6     4333.77     4203.27     41.81 o 
   0   1   6      348.18      374.85     15.85 o 
   1   1   6     2487.81     2226.30     32.45 o 
   2   1   6     9400.41     9143.67     68.15 o 
   3   1   6     2527.81     2563.41     33.43 o 
   4   1   6      197.80      212.43     15.12 o 
   5   1   6     7456.03     7385.53     68.12 o 
   6   1   6     6745.22     6693.63     77.94 o 
   7   1   6     1098.87     1089.98     29.31 o 
   8   1   6      607.52      714.88     31.17 o 
   9   1   6     7594.02     7460.42     87.21 o 
  10   1   6     2695.54     2667.59     53.51 o 
  11   1   6       10.83       24.10     21.84 o 
  12   1   6     3459.27     3466.59     65.44 o 
  13   1   6      901.45      879.90     54.08 o 
  14   1   6      186.86      216.18     30.93 o 
  15   1   6      130.25      192.84     47.43 o 
  16   1   6     3180.92     2788.14    146.52 o 
  17   1   6      170.93      217.09     56.81 o 
  18   1   6        2.59      -36.54     37.04 o 
  19   1   6      273.17      264.82     48.72 o 
  20   1   6      469.38      421.12     58.48 o 
  21   1   6       23.54      -17.77     44.23 o 
  22   1   6        5.52      -38.75     44.53 o 
 -25   2   6       92.79       78.95     41.98 o 
 -24   2   6        4.11       10.02     37.01 o 
 -23   2   6        2.92        0.81     34.14 o 
 -22   2   6      190.98      246.22     40.95 o 
 -21   2   6      175.77      158.12     31.96 o 
 -20   2   6      144.80      135.79     30.66 o 
 -19   2   6      416.02      559.76     42.58 o 
 -18   2   6      603.34      671.84     57.91 o 
 -17   2   6       20.04       19.24     20.79 o 
 -16   2   6      273.77      290.10     26.74 o 
 -15   2   6     2421.96     2379.56     46.82 o 
 -14   2   6      130.62      196.95     22.52 o 
 -13   2   6      314.93      356.09     32.66 o 
 -12   2   6     2656.15     2577.09     44.49 o 
 -11   2   6     1675.44     1709.18     36.19 o 
 -10   2   6       58.00       56.15     16.08 o 
  -9   2   6     1251.51     1292.40     30.53 o 
  -8   2   6     4873.01     4609.19     52.25 o 
  -7   2   6     1527.27     1582.45     30.63 o 
  -6   2   6        8.61       14.34     13.05 o 
  -5   2   6     2473.79     2312.35     39.74 o 
  -4   2   6     4814.91     4651.79     55.48 o 
  -3   2   6       78.36       65.23     14.51 o 
  -2   2   6      507.64      492.67     22.68 o 
  -1   2   6     7204.37     6823.18     93.46 o 
   0   2   6      538.22      491.01     38.16 o 
   1   2   6      289.93      301.50     23.56 o 
   2   2   6     3377.00     3171.93     45.10 o 
   3   2   6      986.58      961.49     27.63 o 
   4   2   6      383.04      467.63     25.03 o 
   5   2   6       61.39       64.80     20.08 o 
   6   2   6     3317.99     3310.73     57.11 o 
   7   2   6       25.02       60.47     21.19 o 
   8   2   6      356.19      430.21     30.97 o 
   9   2   6        2.27      -10.33     22.20 o 
  10   2   6      695.72      740.78     57.88 o 
  11   2   6       36.64       -7.90     30.98 o 
  12   2   6     1462.99     1375.65     56.49 o 
  13   2   6       39.15       84.33     34.84 o 
  14   2   6        1.76        4.27     33.48 o 
  15   2   6      382.74      350.56     45.57 o 
  16   2   6        1.92       -3.06     36.94 o 
  17   2   6      181.02      151.68     43.76 o 
  18   2   6      115.12       96.24     46.65 o 
  19   2   6      427.10      377.16     91.15 o 
  20   2   6       34.39       46.19     44.90 o 
  21   2   6       50.89        5.14     46.33 o 
  22   2   6       89.63       81.96     50.68 o 
 -23   3   6       18.02       36.38     38.07 o 
 -22   3   6       22.84       17.98     35.57 o 
 -21   3   6       22.17       18.54     34.15 o 
 -20   3   6        0.05       15.72     28.36 o 
 -19   3   6        0.05      -21.37     27.20 o 
 -18   3   6       65.49       88.77     33.37 o 
 -17   3   6        3.18       27.81     29.37 o 
 -16   3   6       72.44       85.42     32.20 o 
 -15   3   6       48.72       19.63     27.93 o 
 -14   3   6       25.90       15.11     26.49 o 
 -13   3   6      345.74      331.82     34.99 o 
 -12   3   6      687.67      676.31     41.11 o 
 -11   3   6      123.54      118.28     27.57 o 
 -10   3   6        0.58        3.30     23.44 o 
  -9   3   6      416.99      463.62     33.81 o 
  -8   3   6      106.01      104.05     25.06 o 
  -7   3   6      800.86      868.20     46.28 o 
  -6   3   6      232.58      251.79     41.73 o 
  -5   3   6      564.08      608.83     34.27 o 
  -4   3   6      901.70      846.83     37.60 o 
  -3   3   6       10.19       21.57     20.34 o 
  -2   3   6      194.65      188.53     24.47 o 
  -1   3   6      330.97      312.42     27.64 o 
   0   3   6     1331.02     1304.15     40.59 o 
   1   3   6      143.95      125.70     22.59 o 
   2   3   6      266.71      280.00     26.66 o 
   3   3   6       90.63       90.95     21.90 o 
   4   3   6       28.13       47.34     32.27 o 
   5   3   6     1956.06     1903.56     58.09 o 
   6   3   6      590.73      591.18     64.35 o 
   7   3   6       17.85        4.05     26.33 o 
   8   3   6      996.67      952.27     48.12 o 
   9   3   6     2684.53     2515.83     59.52 o 
  10   3   6       28.04       66.63     28.33 o 
  11   3   6       91.87       99.46     35.53 o 
  12   3   6      286.46      356.23     44.06 o 
  13   3   6      599.10      611.57     50.67 o 
  14   3   6      181.44      185.29     41.65 o 
  15   3   6      408.48      409.02     49.65 o 
  16   3   6      623.83      732.20     58.29 o 
  17   3   6       56.83       61.34     54.47 o 
  18   3   6       58.86      101.09     45.63 o 
  19   3   6      409.97      372.77     56.24 o 
  20   3   6      158.19      168.31     62.67 o 
 -21   4   6       35.62       13.63     44.94 o 
 -20   4   6        0.70       16.89     41.63 o 
 -19   4   6       60.97       59.23     36.18 o 
 -18   4   6      135.16      165.16     57.66 o 
 -17   4   6      474.80      510.83     92.97 o 
 -16   4   6       78.96       40.30     32.51 o 
 -15   4   6      103.89      117.11     34.28 o 
 -14   4   6       38.28       69.05     30.98 o 
 -13   4   6        8.05      -15.42     28.19 o 
 -12   4   6        0.60       -1.78     27.68 o 
 -11   4   6       73.06       66.51     29.04 o 
 -10   4   6        0.55       -4.64     25.93 o 
  -9   4   6        4.55       37.48     28.23 o 
  -8   4   6       10.39      -22.35     24.43 o 
  -7   4   6      132.98      152.55     34.67 o 
  -6   4   6       39.68       45.30     26.22 o 
  -5   4   6      750.44      758.78     72.47 o 
  -4   4   6      474.29      460.48     35.08 o 
  -3   4   6      638.05      581.42     45.84 o 
  -2   4   6      342.53      315.42     32.35 o 
  -1   4   6     1460.95     1387.25     46.92 o 
   0   4   6      225.98      230.06     29.57 o 
   1   4   6      302.96      314.79     32.23 o 
   2   4   6      266.60      288.49     31.14 o 
   3   4   6      375.07      366.27     40.23 o 
   4   4   6      124.45      160.30     43.39 o 
   5   4   6       83.45      143.43     32.85 o 
   6   4   6     1394.23     1187.53    129.78 o 
   7   4   6       23.63       33.23     31.62 o 
   8   4   6       25.68       45.90     33.22 o 
   9   4   6      381.96      396.81     44.53 o 
  10   4   6      135.72      144.23     40.04 o 
  11   4   6      310.62      349.15     45.74 o 
  12   4   6      125.27       84.52     46.72 o 
  13   4   6       52.18       88.57     48.83 o 
  14   4   6      125.44      106.43     87.32 o 
  15   4   6      225.63      213.45     58.32 o 
  16   4   6       43.23       14.12     49.58 o 
  17   4   6       52.34       46.44     57.02 o 
  18   4   6      124.00      154.65     60.63 o 
 -18   5   6       98.67       68.00     39.72 o 
 -17   5   6        1.44      -41.62     33.65 o 
 -16   5   6       11.74       49.98     36.14 o 
 -15   5   6      146.92      126.58     42.99 o 
 -14   5   6       53.27       13.56     34.01 o 
 -13   5   6       47.20       56.29     38.41 o 
 -12   5   6        0.45      -36.58     32.05 o 
 -11   5   6      171.96      142.79     36.13 o 
 -10   5   6       16.75       22.84     31.14 o 
  -9   5   6       68.20       31.21     30.37 o 
  -8   5   6       66.11       52.99     31.22 o 
  -7   5   6       89.37      129.45     38.60 o 
  -6   5   6       73.90       53.70     30.34 o 
  -5   5   6      300.71      266.62     35.75 o 
  -4   5   6      190.57      195.28     33.46 o 
  -3   5   6      121.43       85.14     30.74 o 
  -2   5   6      111.62      102.51     30.73 o 
  -1   5   6       20.83        3.99     27.54 o 
   0   5   6      150.02      128.94     31.99 o 
   1   5   6       62.59       58.49     30.60 o 
   2   5   6      223.22      243.25     47.54 o 
   3   5   6       35.62        2.24     43.88 o 
   4   5   6       43.33       12.96     46.10 o 
   5   5   6       73.21       91.59     35.80 o 
   6   5   6       93.10       85.24     37.35 o 
   7   5   6       87.58      141.16     39.15 o 
   8   5   6        0.62       18.95     48.23 o 
   9   5   6      129.10      114.56     54.28 o 
  10   5   6       14.30        5.86     50.41 o 
  11   5   6      191.22      212.62    110.64 o 
  12   5   6        1.79       80.22     55.34 o 
  13   5   6        0.94       36.48     77.75 o 
  14   5   6      333.62      279.29     90.31 o 
  15   5   6       10.55      -42.46     75.95 o 
  16   5   6        4.64       49.64     81.93 o 
 -14   6   6        4.51      -52.70     53.13 o 
 -13   6   6       16.99       63.73     49.26 o 
 -12   6   6      133.61      159.90     50.35 o 
 -11   6   6      214.25      143.62     49.12 o 
 -10   6   6        1.82       43.11     43.74 o 
  -9   6   6        6.09       60.71     41.69 o 
  -8   6   6      424.93      293.08     52.13 o 
  -7   6   6       26.87        9.61     54.03 o 
  -6   6   6      202.52      278.63    143.23 o 
  -5   6   6      130.40       86.78     42.17 o 
  -4   6   6      148.29      132.59     45.66 o 
  -3   6   6      245.83      267.87     49.43 o 
  -2   6   6       10.20       26.97     39.28 o 
  -1   6   6        0.54        8.18     39.05 o 
   0   6   6        0.44       11.33     39.35 o 
   1   6   6        1.23       -2.89     45.37 o 
   2   6   6       48.12       80.58     53.13 o 
   3   6   6       65.49       81.61     52.96 o 
   4   6   6      347.83      234.49     61.55 o 
   5   6   6      337.88      256.77     91.80 o 
   6   6   6       48.56       70.95     58.47 o 
   7   6   6       56.73       39.89     57.54 o 
   8   6   6      621.81      521.39    242.81 o 
   9   6   6      244.54      253.18     67.20 o 
  10   6   6       10.83      -22.77     56.88 o 
  11   6   6      277.63      261.50     69.12 o 
  -5   7   6      518.91      413.92     78.85 o 
  -4   7   6       17.24       47.65     48.40 o 
  -3   7   6      333.97      267.24     65.99 o 
  -2   7   6        2.78       20.22     42.71 o 
  -1   7   6      102.36       46.52     57.77 o 
   0   7   6        5.85        4.32     53.61 o 
   1   7   6       80.48       73.26     60.62 o 
   2   7   6      243.77      223.70     72.36 o 
 -25   1   7       14.68       15.27     33.49 o 
 -24   1   7       37.45       25.03     30.83 o 
 -23   1   7       83.48       66.80     29.53 o 
 -22   1   7       30.99       85.54     28.57 o 
 -21   1   7      120.15      142.80     46.68 o 
 -20   1   7      476.15      450.72     34.58 o 
 -19   1   7      101.10      123.19     29.79 o 
 -18   1   7      148.10      149.92     28.59 o 
 -17   1   7      229.15      261.11     30.23 o 
 -16   1   7       93.37      101.19     25.35 o 
 -15   1   7      117.39       90.48     23.73 o 
 -14   1   7        1.92      -11.89     19.84 o 
 -13   1   7       92.69      139.50     22.94 o 
 -12   1   7      929.68      916.61     33.11 o 
 -11   1   7      165.97      176.42     21.27 o 
 -10   1   7     1324.63     1227.52     31.63 o 
  -9   1   7      341.53      352.10     21.66 o 
  -8   1   7      814.74      872.54     26.68 o 
  -7   1   7       76.14       70.57     14.88 o 
  -6   1   7     1573.36     1536.06     32.15 o 
  -5   1   7      341.67      430.00     34.45 o 
  -4   1   7       81.80       55.80     12.83 o 
  -3   1   7      181.37      193.72     15.12 o 
  -2   1   7      342.43      319.77     16.68 o 
  -1   1   7      141.76      181.29     14.23 o 
   0   1   7      527.50      579.88     24.52 o 
   1   1   7       95.05      104.26     17.54 o 
   2   1   7      144.61      155.87     17.03 o 
   3   1   7     1138.86     1061.71     27.81 o 
   4   1   7      265.20      310.01     28.42 o 
   5   1   7      154.80      207.78     22.50 o 
   6   1   7      185.04      232.11     30.04 o 
   7   1   7      476.89      544.84     36.51 o 
   8   1   7      570.76      524.51     38.08 o 
   9   1   7       89.45       96.15     28.99 o 
  10   1   7     1558.21     1507.66     54.58 o 
  11   1   7      114.98      122.74     34.10 o 
  12   1   7      586.78      557.81     45.77 o 
  13   1   7      192.78      237.94     39.71 o 
  14   1   7       36.12      104.53     36.78 o 
  15   1   7        2.80       38.40     36.79 o 
  16   1   7       17.34      -11.74     37.73 o 
  17   1   7      147.46      137.43     69.38 o 
  18   1   7      195.09      178.84     47.20 o 
  19   1   7       47.00       64.98     45.96 o 
  20   1   7        0.52       -5.79     52.82 o 
  21   1   7      127.27      175.42     54.24 o 
 -24   2   7       15.49      -12.15     37.44 o 
 -23   2   7      234.23      186.39     47.82 o 
 -22   2   7       98.23       94.41     32.63 o 
 -21   2   7       14.63       51.49     29.54 o 
 -20   2   7        0.98      -22.46     27.62 o 
 -19   2   7      195.52      266.88     34.88 o 
 -18   2   7      130.25      150.06     33.13 o 
 -17   2   7      119.16      124.72     28.20 o 
 -16   2   7       37.81       68.89     25.99 o 
 -15   2   7       19.71       -5.14     23.03 o 
 -14   2   7      957.91      997.20     68.68 o 
 -13   2   7       26.51       22.97     22.36 o 
 -12   2   7      173.87      155.51     24.98 o 
 -11   2   7     1293.32     1278.20     57.25 o 
 -10   2   7      174.60      208.29     23.39 o 
  -9   2   7     1156.70     1155.93     34.57 o 
  -8   2   7      636.27      663.77     50.41 o 
  -7   2   7     5174.74     5157.34     89.92 o 
  -6   2   7      771.91      806.11     35.74 o 
  -5   2   7        9.07        0.32     15.31 o 
  -4   2   7     1371.98     1344.54     33.54 o 
  -3   2   7     4006.45     3953.69     60.80 o 
  -2   2   7     1630.48     1630.70     38.12 o 
  -1   2   7       67.69       33.53     18.56 o 
   0   2   7     1916.53     1927.14     38.23 o 
   1   2   7     3323.97     3256.08     48.42 o 
   2   2   7      365.09      371.66     23.53 o 
   3   2   7      699.11      674.81     42.14 o 
   4   2   7     2628.53     2670.26     58.61 o 
   5   2   7        3.09        0.47     19.59 o 
   6   2   7        1.20       -6.43     20.55 o 
   7   2   7      931.35      952.66     39.28 o 
   8   2   7      316.22      348.54     45.00 o 
   9   2   7        0.15       16.23     28.12 o 
  10   2   7      134.65      149.10     33.72 o 
  11   2   7      968.68     1099.67     68.26 o 
  12   2   7       13.80       17.05     31.84 o 
  13   2   7       45.80       54.69     35.76 o 
  14   2   7        0.66      -41.81     33.44 o 
  15   2   7        8.05       -8.72     39.13 o 
  16   2   7      342.93      338.39     67.64 o 
  17   2   7      157.53      142.55     58.87 o 
  18   2   7       37.14      -19.10     41.74 o 
  19   2   7        2.05      -51.86     43.29 o 
  20   2   7      511.78      511.52     75.60 o 
  21   2   7        0.66      -63.37     72.60 o 
 -22   3   7        1.52      -30.94     48.95 o 
 -21   3   7       52.22       57.56     37.87 o 
 -20   3   7      608.81      789.88     87.88 o 
 -19   3   7      236.74      253.55     40.08 o 
 -18   3   7       62.46       68.27     33.70 o 
 -17   3   7      816.00      855.68     83.82 o 
 -16   3   7      648.17      750.99     48.32 o 
 -15   3   7       14.22       -1.70     28.78 o 
 -14   3   7      101.01       74.86     30.16 o 
 -13   3   7     1440.18     1287.06     55.86 o 
 -12   3   7       34.47       33.44     27.16 o 
 -11   3   7       18.43       -8.36     24.72 o 
 -10   3   7     1039.26     1050.79     45.29 o 
  -9   3   7      142.20      174.62     29.67 o 
  -8   3   7      116.92      124.06     27.44 o 
  -7   3   7     1244.56     1119.89     51.47 o 
  -6   3   7     3196.60     3023.61     74.66 o 
  -5   3   7      148.78      159.08     27.03 o 
  -4   3   7      897.88      823.48     77.95 o 
  -3   3   7      370.98      408.64     46.10 o 
  -2   3   7      501.00      530.43     35.31 o 
  -1   3   7     1534.53     1546.82     45.80 o 
   0   3   7      353.48      365.74     30.46 o 
   1   3   7     1508.07     1519.19     45.47 o 
   2   3   7      968.59      953.62     39.09 o 
   3   3   7     2846.11     2717.07     67.65 o 
   4   3   7      108.13      158.31     39.22 o 
   5   3   7        2.75       27.71     28.25 o 
   6   3   7     3356.91     3097.90    184.39 o 
   7   3   7     1057.02     1058.43     50.36 o 
   8   3   7       37.05       64.95     35.19 o 
   9   3   7      933.33      992.84    140.41 o 
  10   3   7     1232.44     1415.04     72.31 o 
  11   3   7      292.15      256.09     50.91 o 
  12   3   7       84.08       60.07     43.55 o 
  13   3   7     1499.94     1357.46     64.07 o 
  14   3   7     1196.75     1209.83    222.57 o 
  15   3   7        5.97      -39.71     39.10 o 
  16   3   7       66.08       51.31     41.56 o 
  17   3   7     1013.33      705.26     64.39 o 
  18   3   7      199.15      235.91     51.52 o 
  19   3   7       24.77        4.53     46.39 o 
 -20   4   7      119.99       58.58     38.77 o 
 -19   4   7       49.77       49.28     37.81 o 
 -18   4   7      393.29      411.92     62.41 o 
 -17   4   7      280.39      297.12     41.71 o 
 -16   4   7      257.91      263.28     40.22 o 
 -15   4   7        3.06       -0.57     30.32 o 
 -14   4   7      718.84      809.56     50.07 o 
 -13   4   7      139.53      148.91     33.93 o 
 -12   4   7       89.80       53.48     30.90 o 
 -11   4   7      593.25      562.51     43.31 o 
 -10   4   7      540.90      604.23     43.51 o 
  -9   4   7        2.58      -17.27     27.57 o 
  -8   4   7      251.22      325.24     48.86 o 
  -7   4   7     1676.31     1679.43     72.29 o 
  -6   4   7      404.53      418.90     37.81 o 
  -5   4   7       75.62       54.72     28.03 o 
  -4   4   7     1839.97     1678.40     69.06 o 
  -3   4   7     2311.52     2286.01     59.41 o 
  -2   4   7      236.09      277.59     33.41 o 
  -1   4   7      577.59      580.49     39.49 o 
   0   4   7     1629.39     1595.51     57.72 o 
   1   4   7      323.16      315.85     33.31 o 
   2   4   7       32.81        6.74     31.10 o 
   3   4   7     1164.03     1228.86     55.75 o 
   4   4   7     3163.94     3172.91    100.32 o 
   5   4   7        5.22       14.39     30.71 o 
   6   4   7       60.78      102.58     35.54 o 
   7   4   7     1248.42     1310.52     60.68 o 
   8   4   7      962.13     1054.63     66.76 o 
   9   4   7       42.22       99.52     38.29 o 
  10   4   7      571.10      659.15     64.60 o 
  11   4   7      717.94      980.30     74.20 o 
  12   4   7       24.41       42.16     45.98 o 
  13   4   7      299.26      283.31     70.27 o 
  14   4   7      178.44      197.34     57.81 o 
  15   4   7      194.00      285.34     62.13 o 
  16   4   7      341.75      396.43     68.83 o 
  17   4   7       44.25       24.33     58.32 o 
 -17   5   7      338.17      325.83     79.16 o 
 -16   5   7      312.07      226.04     48.76 o 
 -15   5   7       46.38       95.72     38.34 o 
 -14   5   7       24.58       51.07     34.69 o 
 -13   5   7      636.62      574.34     81.83 o 
 -12   5   7       67.22       57.84     34.67 o 
 -11   5   7       87.16      111.83     35.59 o 
 -10   5   7      296.97      345.48     40.59 o 
  -9   5   7      939.00      926.53    114.15 o 
  -8   5   7       23.51       13.58     29.81 o 
  -7   5   7      102.74      104.26     39.77 o 
  -6   5   7      930.58      794.49     82.44 o 
  -5   5   7       65.71       59.30     30.28 o 
  -4   5   7      741.19      773.31     51.70 o 
  -3   5   7      935.04      922.66     50.82 o 
  -2   5   7       79.75       94.40     32.04 o 
  -1   5   7      344.34      316.92     37.89 o 
   0   5   7      185.04      172.27     34.11 o 
   1   5   7      305.01      285.15     43.03 o 
   2   5   7       17.97        4.16     34.20 o 
   3   5   7     1119.75     1043.61     98.08 o 
   4   5   7        0.78        3.74     46.85 o 
   5   5   7      459.00      495.85     49.43 o 
   6   5   7      543.87      651.53     62.76 o 
   7   5   7      673.20      702.52     55.67 o 
   8   5   7        8.96       29.65     38.78 o 
   9   5   7       59.07       75.48     41.61 o 
  10   5   7      664.18      748.46     61.85 o 
  11   5   7      216.77      226.35     57.04 o 
  12   5   7       51.04      112.29     55.55 o 
  13   5   7      546.39      520.31    104.06 o 
  14   5   7      371.55      368.40    105.86 o 
 -12   6   7       52.79       55.39     49.00 o 
 -11   6   7      153.72      199.83     49.71 o 
 -10   6   7      172.42      232.56     52.63 o 
  -9   6   7       11.47       52.60     44.87 o 
  -8   6   7       10.57        3.95     40.50 o 
  -7   6   7      162.50      177.25     65.53 o 
  -6   6   7      186.56      138.71    104.66 o 
  -5   6   7       81.35       45.43     43.32 o 
  -4   6   7      101.23      135.31     46.81 o 
  -3   6   7      590.37      490.50     57.15 o 
  -2   6   7        1.65        4.49     42.04 o 
  -1   6   7        3.09      -30.62     50.87 o 
   0   6   7      452.81      460.55     72.66 o 
   1   6   7       24.10       49.38     56.36 o 
   2   6   7       37.89       19.27     54.00 o 
   3   6   7      238.52      233.05     60.36 o 
   4   6   7      599.64      733.80     79.90 o 
   5   6   7      106.00       85.29     58.38 o 
   6   6   7        7.67        6.83     56.36 o 
   7   6   7      311.65      420.43     73.82 o 
   8   6   7      347.64      269.14     71.59 o 
   9   6   7       13.35       29.73     62.31 o 
 -24   0   8        9.64       25.43     44.02 o 
 -23   0   8       23.23       -0.37     39.64 o 
 -22   0   8      600.33      494.29    102.97 o 
 -21   0   8      132.27      132.36     41.28 o 
 -20   0   8        4.05      -28.27     34.75 o 
 -19   0   8      418.66      504.76     79.08 o 
 -18   0   8      780.83      837.28     56.99 o 
 -17   0   8        2.23        4.43     31.82 o 
 -16   0   8       52.40      100.52     36.36 o 
 -15   0   8     1119.70     1211.61     53.86 o 
 -14   0   8        2.80       18.98     28.08 o 
 -13   0   8       56.60       61.70     32.54 o 
 -12   0   8      161.03      183.64     31.44 o 
 -11   0   8     2279.18     2348.89     62.76 o 
 -10   0   8       24.39       53.25     25.43 o 
  -9   0   8     2422.38     2301.73     58.85 o 
  -8   0   8      185.84      159.85     26.32 o 
  -7   0   8      275.07      391.87     37.46 o 
  -6   0   8     6507.99     6307.22     90.68 o 
  -5   0   8      550.01      644.69     35.24 o 
  -4   0   8     1572.35     1530.52     52.84 o 
  -3   0   8     1272.35     1018.49     69.37 o 
  -2   0   8     5155.56     4852.46     88.39 o 
  -1   0   8      179.59      142.88     24.66 o 
   0   0   8      209.79      265.82     25.71 o 
   1   0   8     5427.48     5156.56     76.34 o 
   2   0   8     3318.27     3394.35     71.95 o 
   3   0   8        9.41       -2.96     21.13 o 
   4   0   8     1124.92     1141.63     39.72 o 
   5   0   8    10606.95    10676.76    149.70 o 
   6   0   8     4092.14     4110.85    162.37 o 
   7   0   8      122.36      164.31     46.65 o 
   8   0   8     2206.94     2236.16     76.85 o 
   9   0   8      762.88      743.56     65.19 o 
  10   0   8     1305.34     1369.34     67.94 o 
  11   0   8     1545.48     1484.24     87.32 o 
  12   0   8     6045.11     6250.30    198.56 o 
  13   0   8      313.88      315.77     80.74 o 
  14   0   8      140.32      104.06     75.95 o 
  15   0   8     1500.65     1433.54    119.01 o 
  16   0   8      726.05      691.35    110.64 o 
  17   0   8       75.15       -7.77     76.55 o 
  18   0   8       14.17     -115.72     77.15 o 
  19   0   8      249.17      309.20    105.86 o 
  20   0   8       56.86      -16.75     84.92 o 
 -24   1   8        2.77       21.99     33.08 o 
 -23   1   8      190.01      276.93     35.55 o 
 -22   1   8       48.29       37.05     27.82 o 
 -21   1   8       22.70       35.73     27.16 o 
 -20   1   8       94.79      126.56     27.95 o 
 -19   1   8     1303.88     1362.67     49.37 o 
 -18   1   8       43.45       45.54     24.57 o 
 -17   1   8       18.52       31.47     23.15 o 
 -16   1   8      915.72     1014.88     62.99 o 
 -15   1   8      887.76      894.81     42.53 o 
 -14   1   8       78.76      122.70     23.01 o 
 -13   1   8     1430.17     1431.71     38.71 o 
 -12   1   8     4562.12     4663.71     62.50 o 
 -11   1   8     1279.97     1264.02     35.31 o 
 -10   1   8       90.16       94.23     19.18 o 
  -9   1   8     3487.06     3316.57     49.24 o 
  -8   1   8     5769.16     5506.50     61.93 o 
  -7   1   8      161.41      186.79     19.22 o 
  -6   1   8      487.56      495.59     35.13 o 
  -5   1   8     6011.59     5761.11     78.22 o 
  -4   1   8     1031.92      973.78     35.42 o 
  -3   1   8       32.86       30.53     16.03 o 
  -2   1   8     3684.56     3577.56     51.98 o 
  -1   1   8     3218.02     3047.22     47.97 o 
   0   1   8      169.75      164.83     20.12 o 
   1   1   8      307.08      275.44     27.62 o 
   2   1   8     5061.85     4919.53     61.08 o 
   3   1   8     1566.99     1652.96     59.61 o 
   4   1   8       75.91       48.69     23.70 o 
   5   1   8       52.93       50.23     20.98 o 
   6   1   8      242.92      244.82     31.20 o 
   7   1   8        8.96      -26.46     24.16 o 
   8   1   8       11.47        2.59     27.06 o 
   9   1   8      139.35      221.29     35.13 o 
  10   1   8      183.38      250.43     36.96 o 
  11   1   8     1356.41     1421.10     59.48 o 
  12   1   8      132.60      159.71     37.27 o 
  13   1   8      910.15      806.29     55.85 o 
  14   1   8      257.93      291.34     44.55 o 
  15   1   8      762.29      731.28     81.44 o 
  16   1   8       11.22        0.55     40.79 o 
  17   1   8        1.91      -26.54     40.63 o 
  18   1   8      388.14      452.56     63.53 o 
  19   1   8      105.51      138.40     50.96 o 
  20   1   8        8.45       21.89     47.51 o 
 -23   2   8      144.12      181.59     41.91 o 
 -22   2   8      145.76      152.68     39.59 o 
 -21   2   8        9.17       30.31     35.02 o 
 -20   2   8        1.86       20.53     33.21 o 
 -19   2   8       24.75       24.12     32.06 o 
 -18   2   8      310.62      412.15     42.53 o 
 -17   2   8        0.36       23.08     30.87 o 
 -16   2   8       12.35       -3.80     32.89 o 
 -15   2   8       49.65       74.73     29.67 o 
 -14   2   8      353.36      364.10     36.79 o 
 -13   2   8        1.95        1.94     25.49 o 
 -12   2   8      354.52      417.34     41.61 o 
 -11   2   8      442.34      510.41     37.95 o 
 -10   2   8      517.04      503.40     39.54 o 
  -9   2   8      590.05      612.15     50.50 o 
  -8   2   8       73.80       80.02     24.54 o 
  -7   2   8       17.39       37.82     22.07 o 
  -6   2   8      183.02      180.67     44.42 o 
  -5   2   8       96.56       99.81     19.39 o 
  -4   2   8       20.14       31.92     17.53 o 
  -3   2   8      368.93      331.80     27.52 o 
  -2   2   8      601.10      556.28     28.20 o 
  -1   2   8       18.26       21.06     19.53 o 
   0   2   8       19.49       52.56     18.22 o 
   1   2   8     4142.88     3973.70     62.12 o 
   2   2   8      975.67     1020.30     45.15 o 
   3   2   8        3.31      -19.71     19.86 o 
   4   2   8     1477.16     1379.05     47.76 o 
   5   2   8     1778.54     1763.34     47.27 o 
   6   2   8      138.04      153.40     27.50 o 
   7   2   8       37.71       58.86     28.88 o 
   8   2   8     2746.60     2733.05     73.99 o 
   9   2   8      253.21      261.68     38.26 o 
  10   2   8      116.25       88.80     43.91 o 
  11   2   8      396.11      506.84     51.95 o 
  12   2   8     1217.28     1274.85     64.80 o 
  13   2   8      161.22      250.19     44.71 o 
  14   2   8       32.29      -31.39     38.52 o 
  15   2   8      966.20     1054.08     66.77 o 
  16   2   8      268.51      284.43     50.82 o 
  17   2   8        5.13      -61.90     41.27 o 
  18   2   8      163.82      241.08     51.80 o 
  19   2   8      507.60      484.14    114.53 o 
 -21   3   8        7.13        7.54     36.21 o 
 -20   3   8       93.88      132.15     38.77 o 
 -19   3   8      224.05      188.80     40.67 o 
 -18   3   8       76.06       73.58     35.61 o 
 -17   3   8        2.29        8.15     32.73 o 
 -16   3   8       54.76       91.46     37.12 o 
 -15   3   8      353.39      395.35     41.23 o 
 -14   3   8      147.40      197.00     35.30 o 
 -13   3   8       16.79       -0.70     28.12 o 
 -12   3   8      189.66      166.17     33.50 o 
 -11   3   8       54.62      104.38     30.06 o 
 -10   3   8      118.86       83.84     29.80 o 
  -9   3   8     1211.76     1157.75     48.50 o 
  -8   3   8      444.79      432.60     39.88 o 
  -7   3   8      190.13      192.39     36.37 o 
  -6   3   8      246.45      296.62     38.74 o 
  -5   3   8       44.21       69.35     26.06 o 
  -4   3   8      193.92      220.37     30.04 o 
  -3   3   8      187.80      204.18     29.59 o 
  -2   3   8     1317.30     1182.05     43.78 o 
  -1   3   8      515.81      445.00     62.41 o 
   0   3   8       72.38       61.56     27.45 o 
   1   3   8     1304.30     1200.83     72.30 o 
   2   3   8      461.04      431.04     41.79 o 
   3   3   8      600.93      674.45     56.42 o 
   4   3   8        2.64        9.62     36.91 o 
   5   3   8      571.16      627.92     70.07 o 
   6   3   8      743.46      721.25     58.50 o 
   7   3   8        2.29        0.61     31.07 o 
   8   3   8      127.68      142.78     43.83 o 
   9   3   8      850.98      664.01     77.45 o 
  10   3   8      288.49      260.54     97.48 o 
  11   3   8       92.22       79.35     46.51 o 
  12   3   8      108.80       58.43     46.72 o 
  13   3   8       10.70       38.47     44.98 o 
  14   3   8      152.82      159.63    110.04 o 
  15   3   8       26.54       55.58     54.33 o 
  16   3   8       35.61       20.98     80.74 o 
  17   3   8        3.48       -9.38     55.19 o 
  18   3   8       43.28       31.63     66.09 o 
 -19   4   8        1.58       -8.98     36.62 o 
 -18   4   8        0.32       41.71     36.10 o 
 -17   4   8       29.08       16.15     34.40 o 
 -16   4   8      133.19      113.16     38.70 o 
 -15   4   8        0.53       -7.25     32.73 o 
 -14   4   8       23.01       37.98     33.47 o 
 -13   4   8       11.85      -21.47     30.86 o 
 -12   4   8       16.71       -1.53     29.20 o 
 -11   4   8        0.02      -16.67     29.78 o 
 -10   4   8       21.38       -4.77     29.01 o 
  -9   4   8        3.28      -11.91     27.68 o 
  -8   4   8       67.43       18.65     29.59 o 
  -7   4   8       49.12       39.42     34.59 o 
  -6   4   8       30.01       59.10     29.47 o 
  -5   4   8      507.60      504.87     45.84 o 
  -4   4   8       23.50       17.71     28.03 o 
  -3   4   8        4.82        2.68     25.98 o 
  -2   4   8       97.72       92.40     29.54 o 
  -1   4   8        2.08      -23.68     26.30 o 
   0   4   8       92.48       81.27     35.02 o 
   1   4   8       17.44       25.49     31.73 o 
   2   4   8       63.26       94.10     34.67 o 
   3   4   8        2.47       11.04     32.95 o 
   4   4   8        3.45      -28.00     47.84 o 
   5   4   8      100.06      125.51     37.18 o 
   6   4   8       12.49       69.95     35.69 o 
   7   4   8       53.78       56.10     40.06 o 
   8   4   8       15.80       24.02     36.32 o 
   9   4   8       28.97       47.92     45.23 o 
  10   4   8       62.69       69.70     46.31 o 
  11   4   8       16.63       -5.07     45.67 o 
  12   4   8        8.04      -15.90     79.24 o 
  13   4   8       31.13       75.02     51.73 o 
  14   4   8      507.88      394.18     68.07 o 
  15   4   8       51.28       57.89     59.01 o 
 -16   5   8       15.14      -36.19     36.26 o 
 -15   5   8       21.96       31.68     38.91 o 
 -14   5   8        2.38       30.70     41.61 o 
 -13   5   8       41.85       -5.33     33.88 o 
 -12   5   8       23.94       69.70     41.09 o 
 -11   5   8       26.61       10.59     34.45 o 
 -10   5   8      114.09      150.97     37.20 o 
  -9   5   8        2.16       39.68     34.20 o 
  -8   5   8       27.78       12.16     32.50 o 
  -7   5   8       30.07       37.41     38.97 o 
  -6   5   8       14.14        9.18     37.32 o 
  -5   5   8      178.95      204.66     47.39 o 
  -4   5   8       84.11       73.07     34.09 o 
  -3   5   8        7.08       13.01     30.23 o 
  -2   5   8      110.15      126.65     35.05 o 
  -1   5   8       68.16        7.75     36.51 o 
   0   5   8      125.00      148.73     49.80 o 
   1   5   8       45.25       41.01     38.36 o 
   2   5   8        2.68      -50.34     33.56 o 
   3   5   8       11.49       -2.75     47.38 o 
   4   5   8       75.01      126.90     62.90 o 
   5   5   8      145.66      121.65     39.15 o 
   6   5   8       45.12       74.36     45.16 o 
   7   5   8      188.18      189.41     59.87 o 
   8   5   8      435.23      423.74     75.07 o 
   9   5   8       55.60       72.40     43.14 o 
  10   5   8       56.36       88.60     53.10 o 
  11   5   8      405.08      365.73    145.63 o 
  12   5   8       69.08       35.12     50.54 o 
 -10   6   8        4.66       57.08     40.20 o 
  -9   6   8      281.33      350.60     80.38 o 
  -8   6   8       94.61      111.85     46.46 o 
  -7   6   8      100.07       51.95     62.80 o 
  -6   6   8      113.59       98.23     63.09 o 
  -5   6   8       70.35      105.88     49.22 o 
  -4   6   8       72.30       74.79     45.25 o 
  -3   6   8      107.66      153.28     59.67 o 
  -2   6   8      243.97      189.30     62.64 o 
  -1   6   8       30.57       19.91     56.26 o 
   0   6   8       27.37       -7.81     83.43 o 
   1   6   8      171.85      131.39     95.09 o 
   2   6   8      146.99      115.42     56.84 o 
   3   6   8        8.65       40.10     55.94 o 
   4   6   8        6.69      -17.60     55.67 o 
   5   6   8      579.57      383.05    219.49 o 
   6   6   8      119.98       85.99     60.21 o 
 -23   1   9        5.04       11.00     32.92 o 
 -22   1   9        0.04        5.05     32.44 o 
 -21   1   9        6.70       32.15     28.65 o 
 -20   1   9      146.88      147.91     42.17 o 
 -19   1   9       65.02      110.22     28.19 o 
 -18   1   9       26.71       41.08     26.07 o 
 -17   1   9        3.63       -8.46     23.42 o 
 -16   1   9       27.05       28.75     23.27 o 
 -15   1   9      157.60      172.15     28.34 o 
 -14   1   9      255.44      285.94     28.85 o 
 -13   1   9      196.67      219.75     33.76 o 
 -12   1   9      401.37      467.70     32.68 o 
 -11   1   9      742.34      704.88     47.04 o 
 -10   1   9        2.68       14.18     20.57 o 
  -9   1   9      266.83      275.10     33.25 o 
  -8   1   9      198.29      238.00     29.00 o 
  -7   1   9     1156.34     1084.15     36.26 o 
  -6   1   9       31.85       24.70     18.64 o 
  -5   1   9        1.67        4.52     18.33 o 
  -4   1   9     1143.98     1072.42     38.86 o 
  -3   1   9      333.80      328.60     25.37 o 
  -2   1   9      113.38      117.30     22.91 o 
  -1   1   9      608.98      641.51     55.82 o 
   0   1   9     1212.20     1177.63     45.58 o 
   1   1   9       19.77       29.68     20.40 o 
   2   1   9       40.77       23.69     21.09 o 
   3   1   9       22.18       69.51     25.43 o 
   4   1   9       62.44       58.29     27.52 o 
   5   1   9      527.40      449.26     63.74 o 
   6   1   9      777.87      679.96     47.09 o 
   7   1   9     1674.44     1682.61     58.51 o 
   8   1   9        2.98       46.01     31.14 o 
   9   1   9      359.13      321.49     40.40 o 
  10   1   9      116.71       71.68     35.02 o 
  11   1   9      155.71      232.11     42.23 o 
  12   1   9       78.87       87.86     38.49 o 
  13   1   9      105.32      155.76     42.69 o 
  14   1   9       59.71       36.55     41.19 o 
  15   1   9        5.86       32.88     41.25 o 
  16   1   9       39.67        0.35     58.74 o 
  17   1   9        2.04      -44.81     54.00 o 
  18   1   9        1.69      -83.80     59.78 o 
 -22   2   9       47.27       53.44     39.37 o 
 -21   2   9       92.42      106.46     43.68 o 
 -20   2   9      131.71      145.43     38.36 o 
 -19   2   9        4.04       19.62     39.62 o 
 -18   2   9       30.54       59.91     33.38 o 
 -17   2   9      919.15      839.41     68.15 o 
 -16   2   9       27.86       45.39     31.12 o 
 -15   2   9       41.99       40.85     30.39 o 
 -14   2   9      753.88      647.11     47.05 o 
 -13   2   9       50.10       81.12     29.77 o 
 -12   2   9      220.17      245.91     34.01 o 
 -11   2   9     1024.21      862.18     99.55 o 
 -10   2   9     2024.31     2139.51     66.49 o 
  -9   2   9      300.81      314.40     33.74 o 
  -8   2   9      423.70      441.60     40.74 o 
  -7   2   9      330.78      317.53     32.58 o 
  -6   2   9      522.61      605.74     59.75 o 
  -5   2   9       38.84       25.61     27.30 o 
  -4   2   9        0.20      -11.36     22.15 o 
  -3   2   9      438.98      474.84     46.02 o 
  -2   2   9        9.66        1.59     22.21 o 
  -1   2   9      210.87      226.93     28.09 o 
   0   2   9      372.10      344.49     26.76 o 
   1   2   9      110.74      110.10     25.64 o 
   2   2   9      714.28      869.46     40.67 o 
   3   2   9        5.49       27.96     26.49 o 
   4   2   9      579.02      707.00     45.59 o 
   5   2   9     1583.31     1478.24     59.56 o 
   6   2   9     1278.28     1322.94     55.81 o 
   7   2   9      152.50      190.37     36.14 o 
   8   2   9       58.21       43.45     32.28 o 
   9   2   9      892.15      966.67     57.98 o 
  10   2   9      828.66      981.76     66.59 o 
  11   2   9       12.96       38.61     36.73 o 
  12   2   9        7.52       14.14     38.46 o 
  13   2   9     1027.01      929.38     63.84 o 
  14   2   9      207.31      209.98     50.73 o 
  15   2   9        5.65       -5.78     43.73 o 
  16   2   9       96.24       69.97     46.01 o 
  17   2   9      233.30      224.69     74.24 o 
 -20   3   9       57.70       73.50     41.08 o 
 -19   3   9       41.42       10.04     34.66 o 
 -18   3   9      133.12      161.85     40.72 o 
 -17   3   9        0.41      -34.71     32.89 o 
 -16   3   9       54.22       99.50     46.44 o 
 -15   3   9      259.47      328.94     41.70 o 
 -14   3   9      101.73      127.51     35.04 o 
 -13   3   9      119.36      125.40     34.34 o 
 -12   3   9        5.07       -5.26     29.75 o 
 -11   3   9      611.92      588.02     70.01 o 
 -10   3   9       58.84       14.12     28.61 o 
  -9   3   9       31.33       17.65     28.80 o 
  -8   3   9     1073.74     1169.76     65.09 o 
  -7   3   9     1119.36     1128.65     58.29 o 
  -6   3   9      370.29      340.97     77.55 o 
  -5   3   9      131.92      178.50     31.77 o 
  -4   3   9     1170.86     1228.53     54.03 o 
  -3   3   9      900.15     1000.50     91.16 o 
  -2   3   9       15.92       36.54     25.76 o 
  -1   3   9      387.66      478.06     37.85 o 
   0   3   9     2511.73     2466.83     84.35 o 
   1   3   9       32.53       53.71     31.29 o 
   2   3   9        6.56        8.88     30.95 o 
   3   3   9     2525.85     2510.54    143.38 o 
   4   3   9      439.80      556.51    155.79 o 
   5   3   9       15.47       53.66     33.59 o 
   6   3   9     1183.33     1118.59     59.82 o 
   7   3   9     1288.02     1351.25     73.15 o 
   8   3   9      103.66      122.30     46.27 o 
   9   3   9        1.32      -36.00     44.56 o 
  10   3   9      613.11      656.20    128.88 o 
  11   3   9      113.88      175.42     51.97 o 
  12   3   9       12.12       31.12     45.53 o 
  13   3   9       55.52       56.87    102.87 o 
  14   3   9      367.71      272.27     63.75 o 
  15   3   9        3.41       69.76     53.30 o 
  16   3   9      235.01      234.66     69.57 o 
 -18   4   9       90.12      155.95     44.23 o 
 -17   4   9      361.33      378.72     63.79 o 
 -16   4   9       10.04       40.71     37.87 o 
 -15   4   9        8.81       37.84     34.78 o 
 -14   4   9      484.62      541.10     50.98 o 
 -13   4   9      338.48      375.96     44.91 o 
 -12   4   9        0.80       13.71     32.46 o 
 -11   4   9      139.01       93.05     34.84 o 
 -10   4   9     1125.14     1247.82     68.21 o 
  -9   4   9       45.06       81.04     33.46 o 
  -8   4   9        7.81       -3.69     29.63 o 
  -7   4   9      660.82      609.71     54.82 o 
  -6   4   9      192.95      154.51     40.36 o 
  -5   4   9      313.01      280.73     37.93 o 
  -4   4   9       40.70       62.87     35.31 o 
  -3   4   9     1193.02     1232.90     57.43 o 
  -2   4   9       38.18       62.84     30.78 o 
  -1   4   9      995.18      898.32    117.85 o 
   0   4   9      558.92      596.98     60.59 o 
   1   4   9       86.45       93.51     37.26 o 
   2   4   9      527.89      351.57     68.49 o 
   3   4   9      283.99      367.81     56.54 o 
   4   4   9      114.44      141.35     52.61 o 
   5   4   9        3.65       -8.44     34.87 o 
   6   4   9      361.29      350.73     46.61 o 
   7   4   9       61.84       17.73     90.90 o 
   8   4   9       43.79       78.00     46.74 o 
   9   4   9      699.31      536.37    120.51 o 
  10   4   9      651.95      600.18     69.77 o 
  11   4   9        3.06       27.46     50.66 o 
  12   4   9      136.70      133.96     72.36 o 
  13   4   9      453.42      463.32    218.89 o 
 -14   5   9       57.44       69.13     40.99 o 
 -13   5   9       89.54      113.32     40.21 o 
 -12   5   9        3.05       -2.30     37.25 o 
 -11   5   9      215.49      285.55     44.78 o 
 -10   5   9      325.30      318.13     44.01 o 
  -9   5   9        3.29      -25.21     33.36 o 
  -8   5   9      136.51      181.39     39.65 o 
  -7   5   9      324.69      296.96     55.32 o 
  -6   5   9        2.21        9.48     39.87 o 
  -5   5   9       29.23       75.45     34.02 o 
  -4   5   9      895.89      787.33     63.71 o 
  -3   5   9       83.22       48.74     34.73 o 
  -2   5   9       80.28       22.49     45.19 o 
  -1   5   9      831.90      670.86    147.72 o 
   0   5   9     1490.33     1353.05    135.83 o 
   1   5   9        2.36       -3.69     38.25 o 
   2   5   9       43.12       39.10     49.81 o 
   3   5   9      595.26      459.69    198.56 o 
   4   5   9      496.18      441.58     70.32 o 
   5   5   9       81.25       99.32     41.55 o 
   6   5   9      132.93      173.40     45.41 o 
   7   5   9      866.68      953.77     86.24 o 
   8   5   9       26.32      103.17     52.68 o 
   9   5   9        1.75        7.06     51.60 o 
  10   5   9      687.49      646.82     80.74 o 
  -6   6   9       12.40       17.24     44.47 o 
  -5   6   9       91.08       71.36     39.12 o 
  -4   6   9       26.00      -91.50     61.00 o 
  -3   6   9      357.09      305.35     92.10 o 
  -2   6   9       11.29       76.89     62.07 o 
  -1   6   9      225.44      262.25     63.22 o 
   0   6   9      472.46      345.42     70.25 o 
   1   6   9      229.50      215.30     66.95 o 
 -22   0  10        3.41       -2.12     68.48 o 
 -21   0  10       55.59        1.85     48.61 o 
 -20   0  10      264.78      158.53     54.05 o 
 -19   0  10       95.85      101.89     43.40 o 
 -18   0  10       73.36       94.13     39.84 o 
 -17   0  10     1501.16     1362.54     79.86 o 
 -16   0  10     1939.42     1801.49     69.75 o 
 -15   0  10        7.48        8.01     32.38 o 
 -14   0  10        3.62       34.19     33.09 o 
 -13   0  10     2053.17     1990.28    122.00 o 
 -12   0  10     1393.07     1476.98     73.62 o 
 -11   0  10       15.98       15.55     30.13 o 
 -10   0  10      390.46      440.26     42.59 o 
  -9   0  10     2295.07     2295.60    106.45 o 
  -8   0  10      679.61      678.24     51.46 o 
  -7   0  10       13.10      -16.15     41.27 o 
  -6   0  10     2403.17     2297.14    107.05 o 
  -5   0  10     3567.52     3485.48    128.58 o 
  -4   0  10      125.77      132.07     37.76 o 
  -3   0  10     1673.86     1486.54     76.55 o 
  -2   0  10     4852.29     4406.19    103.17 o 
  -1   0  10      270.64      330.45     43.73 o 
   0   0  10       10.92       35.71     31.06 o 
   1   0  10     3326.09     3022.58    116.02 o 
   3   0  10       84.25      111.84     55.62 o 
   4   0  10      348.12      337.90     68.18 o 
   5   0  10      726.43      757.74     86.72 o 
   6   0  10      687.00      724.25     88.51 o 
   7   0  10      838.56      866.58     96.29 o 
   8   0  10      464.25      577.72     84.33 o 
   9   0  10     1678.70     1585.45    113.63 o 
  10   0  10      120.57      138.75     74.16 o 
  11   0  10      286.83      351.66     88.51 o 
  12   0  10      266.92      262.55     83.73 o 
  13   0  10      101.44      -76.55     72.36 o 
  14   0  10      748.14      971.84    121.41 o 
  15   0  10       42.35       60.40     88.51 o 
  16   0  10       63.90       21.53     84.33 o 
  17   0  10      622.48      411.46    116.02 o 
 -21   1  10        6.75       28.40     39.10 o 
 -20   1  10       26.10       41.34     35.81 o 
 -19   1  10      180.67      234.49     45.25 o 
 -18   1  10      172.12      229.15     49.40 o 
 -17   1  10       26.57       60.09     30.05 o 
 -16   1  10      482.05      538.07     39.09 o 
 -15   1  10     1271.17     1321.85     82.82 o 
 -14   1  10       27.68       48.90     26.24 o 
 -13   1  10      530.19      519.56     36.33 o 
 -12   1  10      346.15      334.75     31.87 o 
 -11   1  10      195.17      216.24     28.08 o 
 -10   1  10      110.29      136.29     25.97 o 
  -9   1  10       48.50       46.18     23.11 o 
  -8   1  10     1035.58     1045.89     40.67 o 
  -7   1  10      135.96      130.38     24.50 o 
  -6   1  10      283.39      246.85     26.35 o 
  -5   1  10      614.88      600.36     56.33 o 
  -4   1  10        1.37       16.24     22.64 o 
  -3   1  10     1627.91     1592.51     55.09 o 
  -2   1  10        9.46        7.32     19.89 o 
  -1   1  10      121.85      162.69     29.84 o 
   0   1  10     1754.92     1777.98     55.80 o 
   1   1  10     2678.84     2625.94     77.83 o 
   2   1  10       96.82       99.96     29.61 o 
   3   1  10        3.53      -10.25     31.68 o 
   4   1  10     2122.84     2082.40     66.12 o 
   5   1  10      200.49      260.03     35.87 o 
   6   1  10      200.69      228.46     45.53 o 
   7   1  10      866.27      923.56     55.64 o 
   8   1  10     2339.45     2384.45     91.66 o 
   9   1  10      117.30      138.12     49.69 o 
  10   1  10        4.25       41.11     47.12 o 
  11   1  10     1161.08     1417.64    196.76 o 
  12   1  10      526.21      549.49    116.92 o 
  13   1  10        1.50      -61.61     52.62 o 
  14   1  10      352.91      330.93     66.68 o 
  15   1  10      651.65      481.47    127.39 o 
  16   1  10       53.43      -29.42     57.16 o 
 -20   2  10       46.06       42.09     38.53 o 
 -19   2  10      136.23      183.21     41.08 o 
 -18   2  10        1.08        0.06     34.12 o 
 -17   2  10        3.78       18.45     35.22 o 
 -16   2  10      345.54      384.42     43.05 o 
 -15   2  10       69.91       46.49     31.97 o 
 -14   2  10      209.54      139.82     57.66 o 
 -13   2  10      806.24      731.50     57.32 o 
 -12   2  10     1162.98     1210.20     55.85 o 
 -11   2  10       19.97       37.45     28.89 o 
 -10   2  10       31.91       62.05     29.80 o 
  -9   2  10      776.61      924.56     48.43 o 
  -8   2  10       48.13       42.22     27.79 o 
  -7   2  10      259.73      174.61     31.52 o 
  -6   2  10      819.60      798.29     44.49 o 
  -5   2  10      673.23      787.49     68.90 o 
  -4   2  10      161.55      171.20     30.36 o 
  -3   2  10      553.89      543.98     80.37 o 
  -2   2  10     1890.11     1830.51     53.59 o 
  -1   2  10     1481.40     1491.54     49.18 o 
   0   2  10       72.66       66.47     31.59 o 
   1   2  10       11.32       28.29     29.46 o 
   2   2  10      803.18     1039.67     54.96 o 
   3   2  10       22.97        4.29     37.34 o 
   4   2  10      129.45      119.31     39.75 o 
   5   2  10     1170.58     1170.03     57.99 o 
   6   2  10      311.06      319.93     50.03 o 
   7   2  10       22.64      -22.66     32.40 o 
   8   2  10      339.26      335.76     52.07 o 
   9   2  10      638.48      717.08     55.77 o 
  10   2  10        7.65       -0.16     37.39 o 
  11   2  10        2.06      -48.62     36.99 o 
  12   2  10       60.10       65.81     42.28 o 
  13   2  10       11.62        1.10     40.85 o 
  14   2  10       83.09       30.10     46.39 o 
  15   2  10       33.94        5.99     45.79 o 
  16   2  10      150.30      148.61     53.88 o 
 -19   3  10      161.42      145.88     43.95 o 
 -18   3  10       57.72       73.32     38.64 o 
 -17   3  10       21.09       69.55     38.38 o 
 -16   3  10        1.81      -16.94     32.03 o 
 -15   3  10       15.60       35.93     35.55 o 
 -14   3  10        0.92       23.15     34.26 o 
 -13   3  10        2.13       21.37     32.33 o 
 -12   3  10       82.28      118.26     35.80 o 
 -11   3  10       47.89       17.78     31.82 o 
 -10   3  10      214.56      170.72     35.81 o 
  -9   3  10        1.65        9.11     28.48 o 
  -8   3  10      236.07      236.31     36.13 o 
  -7   3  10        2.51      -13.18     27.37 o 
  -6   3  10       22.68        9.48     34.21 o 
  -5   3  10      219.64      157.86     44.80 o 
  -4   3  10      233.29      252.00     35.48 o 
  -3   3  10      214.73      221.15     33.80 o 
  -2   3  10      736.44      665.45     43.85 o 
  -1   3  10      360.27      330.03     42.23 o 
   0   3  10        3.22        8.60     32.10 o 
   1   3  10       47.54       32.65     33.29 o 
   2   3  10       13.97       17.84     32.48 o 
   3   3  10       70.65       61.89     44.66 o 
   4   3  10       26.61        0.94     44.23 o 
   5   3  10       31.65       52.76     42.08 o 
   6   3  10       18.18      -11.26     39.64 o 
   7   3  10       40.44      121.90     46.27 o 
   8   3  10       54.84      138.67     46.41 o 
   9   3  10      124.36       72.52     48.86 o 
  10   3  10       47.36       47.03     48.96 o 
  11   3  10      303.97      342.21     60.01 o 
  12   3  10       11.83       42.85     52.78 o 
  13   3  10       81.61      101.98     57.72 o 
  14   3  10      103.40      169.17     60.03 o 
 -16   4  10        0.99      -14.94     38.36 o 
 -15   4  10       18.22       40.07     38.70 o 
 -14   4  10       84.66      147.67     40.44 o 
 -13   4  10        3.93       32.01     36.45 o 
 -12   4  10       57.85       62.64     35.77 o 
 -11   4  10       38.61       28.77     34.73 o 
 -10   4  10       70.95       97.14     36.96 o 
  -9   4  10        2.05       36.29     32.00 o 
  -8   4  10        1.87       11.99     31.22 o 
  -7   4  10        3.41       -6.87     38.18 o 
  -6   4  10      205.47      209.70     45.00 o 
  -5   4  10       68.01       62.36     33.11 o 
  -4   4  10        0.92       -4.12     31.01 o 
  -3   4  10        1.82      -11.17     33.98 o 
  -2   4  10       20.91       -9.33     35.42 o 
  -1   4  10      158.87      122.52     47.63 o 
   0   4  10       14.98       -0.17     34.32 o 
   1   4  10      133.58      117.00     42.62 o 
   2   4  10      121.38       98.60     40.01 o 
   3   4  10        7.69      -40.81     50.83 o 
   4   4  10      408.93      391.84     62.75 o 
   5   4  10       60.35       36.33     38.33 o 
   6   4  10      128.94       91.44     54.72 o 
   7   4  10      112.93       92.86     50.41 o 
   8   4  10      142.42      167.83     53.83 o 
   9   4  10      189.97      259.86     59.52 o 
  10   4  10       98.95      148.97     57.81 o 
  11   4  10       18.22       34.56     48.97 o 
 -11   5  10       31.23       18.69     36.77 o 
 -10   5  10        0.62       17.29     37.96 o 
  -9   5  10       24.63       29.60     37.09 o 
  -8   5  10       26.81       45.16     36.34 o 
  -7   5  10        8.55      -41.09     38.86 o 
  -6   5  10      198.80      148.17     57.55 o 
  -5   5  10        3.92       33.07     37.03 o 
  -4   5  10       18.04      -13.56     36.27 o 
  -3   5  10      107.39      140.95     48.45 o 
  -2   5  10        8.53       13.98     37.46 o 
  -1   5  10        1.28        1.20     41.14 o 
   0   5  10       33.24       38.00     42.47 o 
   1   5  10      148.61      132.58     64.09 o 
   2   5  10       65.98       12.08     55.65 o 
   3   5  10       83.24      108.18    111.54 o 
   4   5  10       23.86        2.25     39.09 o 
   5   5  10      108.13       95.84     65.09 o 
   6   5  10        0.92       -7.24     41.94 o 
 -19   1  11      112.44       65.40     38.58 o 
 -18   1  11       91.95      122.68     37.79 o 
 -17   1  11        0.82       18.38     34.03 o 
 -16   1  11        2.13       42.17     33.38 o 
 -15   1  11      198.44      189.80     36.89 o 
 -14   1  11      298.70      337.77     41.40 o 
 -13   1  11        1.28       36.78     31.13 o 
 -12   1  11        2.15        6.61     25.20 o 
 -11   1  11      153.31      164.85     28.83 o 
 -10   1  11        0.95       -1.44     23.76 o 
  -9   1  11       62.00       74.97     25.99 o 
  -8   1  11      136.93      138.85     27.76 o 
  -7   1  11        2.50      -10.98     21.94 o 
  -6   1  11       71.02      104.47     25.47 o 
  -5   1  11      135.83      129.19     26.03 o 
  -4   1  11      286.17      324.26     47.77 o 
  -3   1  11      111.87      152.21     29.50 o 
  -2   1  11      151.12      206.10     35.88 o 
  -1   1  11        1.62       12.05     35.94 o 
   0   1  11       36.78       58.74     40.37 o 
   1   1  11      551.62      541.11     68.76 o 
   2   1  11       12.99       16.15     50.24 o 
   3   1  11      311.72      393.87     51.74 o 
   4   1  11        5.58       -1.26     38.48 o 
   5   1  11      159.66      235.41     52.02 o 
   6   1  11      204.07      189.89     92.70 o 
   7   1  11       98.37      104.36     49.88 o 
   8   1  11       41.42       95.14     49.62 o 
   9   1  11      303.91      367.06     62.71 o 
  10   1  11       69.03       34.23     78.05 o 
  11   1  11       26.29       86.99     56.02 o 
  12   1  11       30.82      -25.10     55.70 o 
  13   1  11       54.19       23.90     60.36 o 
  14   1  11       32.03       55.54     60.26 o 
 -18   2  11       19.14       28.68     38.11 o 
 -17   2  11       83.53       91.83     38.25 o 
 -16   2  11       21.56       48.02     42.64 o 
 -15   2  11       49.76       68.88     35.01 o 
 -14   2  11       30.95        1.44     31.42 o 
 -13   2  11       96.22       84.35     34.76 o 
 -12   2  11      271.43      261.43     38.59 o 
 -11   2  11       34.50       97.20     32.39 o 
 -10   2  11        4.39        2.56     29.84 o 
  -9   2  11      105.60      151.23     32.75 o 
  -8   2  11      346.00      399.95     46.57 o 
  -7   2  11        1.67        8.60     28.52 o 
  -6   2  11        0.62       10.42     27.71 o 
  -5   2  11     1063.65     1152.51     61.85 o 
  -4   2  11     1092.20     1129.22     72.95 o 
  -3   2  11       22.08       35.78     27.46 o 
  -2   2  11       20.32        1.49     32.35 o 
  -1   2  11      713.69      717.64     87.83 o 
   0   2  11       24.78      -13.57     31.46 o 
   1   2  11        2.06        2.13     31.72 o 
   2   2  11     1241.29     1140.97     70.80 o 
   3   2  11     1660.50     1618.94    104.06 o 
   4   2  11      304.49      316.24     50.91 o 
   5   2  11        1.50       25.27     55.32 o 
   6   2  11     1028.45      991.10     73.49 o 
   7   2  11      292.12      326.56     56.00 o 
   8   2  11       78.01       93.75     63.99 o 
   9   2  11       49.77       32.92     47.58 o 
  10   2  11      279.63      253.22     58.66 o 
  11   2  11        1.15       37.89     48.81 o 
  12   2  11       51.67      -13.76     75.36 o 
  13   2  11        2.75        3.59     72.36 o 
 -16   3  11      138.73      115.23     39.88 o 
 -15   3  11       36.80      -22.46     36.10 o 
 -14   3  11      902.11      929.41    135.61 o 
 -13   3  11       49.35       13.82     34.17 o 
 -12   3  11        4.82        8.00     33.98 o 
 -11   3  11      491.89      643.37     86.67 o 
 -10   3  11      270.26      281.39     40.57 o 
  -9   3  11       43.66       70.86     34.05 o 
  -8   3  11      578.23      664.09    103.67 o 
  -7   3  11      737.95      864.49     65.95 o 
  -6   3  11        1.00      -12.97     33.34 o 
  -5   3  11      289.78      288.31     46.36 o 
  -4   3  11       10.84      -14.80     29.29 o 
  -3   3  11      325.63      374.20     46.69 o 
  -2   3  11       47.64       49.99     36.89 o 
  -1   3  11        0.37       -3.69     33.55 o 
   0   3  11      401.74      351.72     46.68 o 
   1   3  11        0.30       20.30     37.01 o 
   2   3  11      205.10      213.11     53.01 o 
   3   3  11        3.74       66.98     63.99 o 
   4   3  11      112.81      133.18     48.61 o 
   5   3  11      730.75      663.93     91.20 o 
   6   3  11      339.38      369.85     55.60 o 
   7   3  11       77.69      115.28     50.54 o 
   8   3  11      101.85      139.10     52.84 o 
   9   3  11      461.52      496.34    117.22 o 
  10   3  11       33.68       38.99     52.92 o 
  11   3  11       16.15       10.27     54.34 o 
 -13   4  11       65.51      119.59     41.30 o 
 -12   4  11       87.45       83.44     39.80 o 
 -11   4  11      148.20      121.45     39.55 o 
 -10   4  11       12.15      -37.15     31.52 o 
  -9   4  11        1.69       21.43     35.56 o 
  -8   4  11      626.35      766.77     57.39 o 
  -7   4  11      109.76       96.73     38.46 o 
  -6   4  11      217.94      139.43     56.79 o 
  -5   4  11      368.96      493.31     68.35 o 
  -4   4  11     1288.68     1177.73     97.93 o 
  -3   4  11        8.24       10.85     36.87 o 
  -2   4  11       21.33       19.10     39.14 o 
  -1   4  11      878.67      797.06    159.38 o 
   0   4  11      240.03      184.57     67.29 o 
   1   4  11       44.29       66.21     39.76 o 
   2   4  11      738.03      593.15     70.07 o 
   3   4  11      619.71      433.87    118.42 o 
   4   4  11        6.14       27.38     66.98 o 
   5   4  11       71.15       89.67     51.09 o 
   6   4  11      806.94      908.08     78.91 o 
   7   4  11      126.93      121.16     53.64 o 
   8   4  11        1.54       -8.38     51.39 o 
  -5   5  11       35.01      -33.98    104.36 o 
  -4   5  11      606.57      560.39     57.93 o 
  -3   5  11      102.12      114.77     60.74 o 
  -2   5  11      176.52      101.13     59.64 o 
  -1   5  11        3.09       -1.06     40.71 o 
   0   5  11      288.69      315.66     68.34 o 
 -18   0  12       68.79        1.20     64.59 o 
 -17   0  12      122.31      126.19     72.96 o 
 -16   0  12      214.39      337.90     83.73 o 
 -15   0  12      214.84      183.01     69.37 o 
 -14   0  12        1.43      -29.30     55.02 o 
 -13   0  12       50.55       92.10     61.60 o 
 -12   0  12      363.09      454.52     80.74 o 
 -11   0  12       18.43      186.00     63.99 o 
 -10   0  12        4.79       39.70     41.34 o 
  -9   0  12     1174.91     1408.42    104.06 o 
  -8   0  12       18.11       10.96     37.61 o 
  -7   0  12        0.91       36.32     40.25 o 
  -6   0  12        2.81       52.41     41.04 o 
  -5   0  12      101.75       86.67     40.57 o 
  -4   0  12      643.87      605.39    111.54 o 
  -3   0  12      292.60      319.08     51.43 o 
  -2   0  12      962.44     1132.84     72.95 o 
  -1   0  12      122.36       45.45     56.22 o 
   2   0  12      291.52      363.02     78.35 o 
   3   0  12      772.78      930.58    100.47 o 
   4   0  12      818.24      935.36    104.06 o 
   5   0  12      218.77      350.46     84.92 o 
   6   0  12       43.09      151.91     76.55 o 
   7   0  12      367.07      438.38     87.91 o 
   8   0  12      135.23       77.15     77.15 o 
   9   0  12       22.69       77.75     80.14 o 
  10   0  12      694.54      868.38    117.22 o 
  11   0  12      707.18      792.43    122.00 o 
  12   0  12        2.23       14.95     75.36 o 
 -17   1  12      375.85      374.55     91.76 o 
 -16   1  12      208.49      226.95     42.12 o 
 -15   1  12        2.00      -40.15     31.52 o 
 -14   1  12       11.54        8.10     48.70 o 
 -13   1  12      370.51      386.50     76.44 o 
 -12   1  12        6.34       46.85     38.43 o 
 -11   1  12        6.60       12.86     35.71 o 
 -10   1  12      760.43      762.97     95.61 o 
  -9   1  12      628.12      715.81     56.52 o 
  -8   1  12       28.17       41.36     35.46 o 
  -7   1  12      239.65      320.71     38.50 o 
  -6   1  12     1945.73     1784.31     72.86 o 
  -5   1  12      188.87      233.51     39.49 o 
  -4   1  12      123.73      169.13     38.07 o 
  -3   1  12     1024.53     1077.26    115.55 o 
  -2   1  12     1015.16      984.43     73.31 o 
  -1   1  12      140.13      127.72     44.82 o 
   0   1  12       49.02       50.32     41.44 o 
   1   1  12     1572.42     1771.45    111.84 o 
   2   1  12      382.98      427.61     77.75 o 
   3   1  12      149.42      237.19     52.86 o 
   4   1  12      378.11      470.47     61.11 o 
   5   1  12     1240.14     1004.22    132.47 o 
   6   1  12        0.37       40.99     48.00 o 
   7   1  12       22.38        7.16     45.81 o 
   8   1  12      301.78      219.98     60.05 o 
   9   1  12       65.67       11.83    104.36 o 
  10   1  12       82.37       88.53     58.48 o 
  11   1  12      442.51      408.23     74.85 o 
  12   1  12      128.77      148.12     61.64 o 
 -16   2  12      174.72      222.46     43.87 o 
 -15   2  12       63.07       64.12     37.58 o 
 -14   2  12      134.71      134.07     39.48 o 
 -13   2  12       70.03      129.97     37.41 o 
 -12   2  12      541.97      511.26     64.40 o 
 -11   2  12       34.61       49.30     33.48 o 
 -10   2  12      116.17      136.91     36.09 o 
  -9   2  12      626.97      582.61     46.81 o 
  -8   2  12      255.88      175.94     35.84 o 
  -7   2  12      342.68      345.25     39.78 o 
  -6   2  12       98.23      133.38     34.49 o 
  -5   2  12      445.61      450.28     41.74 o 
  -4   2  12       94.47       89.55     38.63 o 
  -3   2  12      237.64      203.10     41.09 o 
  -2   2  12       22.35        3.05     45.09 o 
  -1   2  12        1.70        4.14     34.24 o 
   0   2  12       76.35      147.02     38.62 o 
   1   2  12        4.19      -12.29     40.68 o 
   2   2  12      212.50      302.02     74.76 o 
   3   2  12       17.21       44.36     63.69 o 
   4   2  12      588.29      596.86     96.29 o 
   5   2  12        0.22      107.05     73.56 o 
   6   2  12       33.73       88.51     66.38 o 
   7   2  12      456.47      447.35     95.09 o 
   8   2  12      179.23      205.13     87.91 o 
   9   2  12        0.52       -9.57     63.99 o 
  10   2  12      162.29      144.13     88.51 o 
 -13   3  12       52.38       24.01     37.61 o 
 -12   3  12        2.55      -37.85     32.63 o 
 -11   3  12        7.07       17.80     35.67 o 
 -10   3  12       80.06       69.39     36.86 o 
  -9   3  12      133.32      162.39     39.74 o 
  -8   3  12        4.85       45.97     33.58 o 
  -7   3  12       11.79       -4.73     31.25 o 
  -6   3  12      348.49      197.92     50.66 o 
  -5   3  12      349.16      281.91     59.20 o 
  -4   3  12       34.39       12.86     47.36 o 
  -3   3  12        6.63       12.73     39.23 o 
  -2   3  12       79.28       95.10     40.52 o 
  -1   3  12       49.89       52.60     39.57 o 
   0   3  12      152.43      116.55     44.84 o 
   1   3  12      283.12      297.57     48.17 o 
   2   3  12        6.59      -44.85     58.61 o 
   3   3  12       14.15       -3.59     64.59 o 
   4   3  12      439.71      643.65    145.63 o 
   5   3  12      329.04      396.90     60.01 o 
   6   3  12       49.66       59.59     51.59 o 
   7   3  12      114.79      124.24     55.18 o 
   8   3  12      362.25      433.13     65.79 o 
  -9   4  12       27.55       29.68     37.61 o 
  -8   4  12        7.38        8.22     36.12 o 
  -7   4  12       54.49       34.04     36.74 o 
  -6   4  12       96.62      132.39     58.38 o 
  -5   4  12       58.86       12.25     50.66 o 
  -4   4  12       76.39       60.07     44.47 o 
  -3   4  12       45.09       34.66     41.15 o 
  -2   4  12        7.61      -37.05     40.71 o 
  -1   4  12        6.66      -16.03     40.16 o 
   0   4  12       62.96       36.07     69.87 o 
   1   4  12       17.90      -10.77     74.46 o 
   2   4  12      109.55      127.29     58.15 o 
   3   4  12       23.85       50.54     50.24 o 
 -14   1  13        2.39       58.92     43.64 o 
 -13   1  13       36.95       80.76     41.84 o 
 -12   1  13        0.91       26.05     40.00 o 
 -11   1  13        1.16       12.94     38.84 o 
 -10   1  13       24.12        7.99     43.53 o 
  -9   1  13      213.67      227.85     54.31 o 
  -8   1  13       41.86       64.59     44.83 o 
  -7   1  13       23.45       93.70     47.56 o 
  -6   1  13       11.93      -10.30     64.29 o 
  -5   1  13       53.47       89.81     74.46 o 
  -4   1  13      203.90      195.80     51.16 o 
  -3   1  13       73.04       54.37     61.30 o 
  -2   1  13      208.96      301.42     77.75 o 
  -1   1  13      169.69      110.04     66.98 o 
   0   1  13       67.36      220.09     73.56 o 
   1   1  13        3.93       97.48     67.58 o 
   2   1  13      166.53      297.38     57.67 o 
   3   1  13        8.27       85.22     65.79 o 
   4   1  13       37.08      107.47     63.99 o 
   5   1  13      219.38      314.18     62.77 o 
   6   1  13       33.88      120.18     81.34 o 
   7   1  13        0.11      -15.47     56.24 o 
   8   1  13        1.95       81.34     60.05 o 
 -12   2  13      147.36      180.87     40.65 o 
 -11   2  13      211.80      320.80     55.66 o 
 -10   2  13        6.30       73.79     35.60 o 
  -9   2  13        6.14       34.48     34.46 o 
  -8   2  13      276.71      241.41     53.90 o 
  -7   2  13      157.30      197.91     45.13 o 
  -6   2  13      210.00      164.32     45.86 o 
  -5   2  13        9.04       13.53     48.19 o 
  -4   2  13      145.42      174.26     54.62 o 
  -3   2  13       85.90      131.93     70.27 o 
  -2   2  13       67.81       49.15     49.90 o 
  -1   2  13       53.36       52.63     66.38 o 
   0   2  13      266.00      297.83     85.52 o 
   3   2  13       46.78      267.33     83.13 o 
   4   2  13       54.12      176.43     78.94 o 
   5   2  13       22.27       47.25     75.95 o 
   6   2  13        0.07      -10.77     62.80 o 
  -9   3  13      787.39      749.45     62.67 o 
  -8   3  13      490.16      459.31     61.03 o 
  -7   3  13      158.27      147.59     39.54 o 
  -6   3  13       13.90       24.03     40.02 o 
  -5   3  13      416.99      456.83     70.25 o 
  -4   3  13       12.86       -9.81     51.74 o 
  -3   3  13       56.18       15.15     51.46 o 
  -2   3  13      651.08      600.19     76.12 o 
  -1   3  13      599.60      630.43     67.40 o 
   0   3  13       77.00      125.07     55.41 o 
   1   3  13        4.84       19.14     68.18 o 
   2   3  13      805.64      896.49    110.04 o 
   3   3  13      210.28      292.91     99.28 o 
 -10   0  14     1073.61     1269.08    121.41 o 
  -9   0  14       81.31       73.20     47.58 o 
  -8   0  14        0.91       85.64     58.31 o 
  -7   0  14      619.81      719.04     71.67 o 
  -6   0  14      103.55      165.66     53.49 o 
  -5   0  14       20.25       44.85     68.18 o 
  -4   0  14       14.03       -2.99     65.79 o 
  -3   0  14     1289.93     1374.93    124.40 o 
   0   0  14      508.82      621.98    101.07 o 
   1   0  14      865.50     1267.88    124.40 o 
   2   0  14       42.15      133.37     82.53 o 
   3   0  14        8.53       83.13     77.15 o 
  -9   1  14      319.23      368.71     65.68 o 
  -8   1  14       11.95       25.60     78.94 o 
  -7   1  14       28.97       71.15     40.14 o 
  -6   1  14      315.60      401.96     71.47 o 
  -5   1  14       12.88        5.52     52.93 o 
  -4   1  14       84.58       77.15     69.37 o 
  -3   1  14       38.19       16.75     69.97 o 
  -2   1  14      128.06      147.12     74.16 o 
   1   1  14       25.81       75.36     77.75 o 
   2   1  14       39.09       90.31     72.36 o 
   3   1  14      174.91      303.81     95.09 o 
  -5   2  14      128.63      127.03     57.02 o 
  -4   2  14      157.42      119.85     57.93 o 
  -3   2  14      599.53      624.37    105.86 o 
  -2   2  14        6.99       -6.58     66.38 o 
                                                 
